# Supplementary material for: Roots of symptom-free leguminous cover crop and living mulch species harbor diverse Fusarium communities that show highly variable aggressiveness on pea (Pisum sativum)
Source: PLoS One. 2018 Feb 14;13(2):e0191969. doi: 10.1371/journal.pone.0191969 (PMC5812582; doi:10.1371/journal.pone.0191969)
Supplement: S1 Table — (XLSX) [file pone.0191969.s001.xlsx]

## Sheet: Sheet1
S1 Table Root rot disease assessment of plants collected from field trials at diferent locations in Europe. Presented data show sampling sites, year, host plant and disease severity ratings
Site	Sampling year	Plot	Host	Plant Number	Disease severity rating
Switzerland	2013	5	Subterranean clover	1	0
Switzerland	2013	5	Subterranean clover	2	0
Switzerland	2013	5	Subterranean clover	3	0
Switzerland	2013	5	Subterranean clover	4	0
Switzerland	2013	5	Subterranean clover	5	0
Switzerland	2013	5	Subterranean clover	6	0
Switzerland	2013	5	Subterranean clover	7	0
Switzerland	2013	5	Subterranean clover	8	0
Switzerland	2013	5	Subterranean clover	9	0
Switzerland	2013	5	Subterranean clover	10	0
Switzerland	2013	5	Subterranean clover	11	0
Switzerland	2013	5	Subterranean clover	12	0
Switzerland	2013	5	Subterranean clover	13	0
Switzerland	2013	5	Subterranean clover	14	0
Switzerland	2013	5	Subterranean clover	15	0
Switzerland	2013	5	Subterranean clover	16	1
Switzerland	2013	5	Subterranean clover	17	1
Switzerland	2013	5	Subterranean clover	18	1
Switzerland	2013	5	Subterranean clover	19	2
Switzerland	2013	6	Subterranean clover	20	0
Switzerland	2013	6	Subterranean clover	21	0
Switzerland	2013	6	Subterranean clover	22	0
Switzerland	2013	6	Subterranean clover	23	0
Switzerland	2013	6	Subterranean clover	24	0
Switzerland	2013	6	Subterranean clover	25	0
Switzerland	2013	6	Subterranean clover	26	0
Switzerland	2013	6	Subterranean clover	27	0
Switzerland	2013	6	Subterranean clover	28	0
Switzerland	2013	6	Subterranean clover	29	0
Switzerland	2013	6	Subterranean clover	30	0
Switzerland	2013	6	Subterranean clover	31	0
Switzerland	2013	6	Subterranean clover	32	0
Switzerland	2013	6	Subterranean clover	33	0
Switzerland	2013	6	Subterranean clover	34	0
Switzerland	2013	6	Subterranean clover	35	0
Switzerland	2013	6	Subterranean clover	36	0
Switzerland	2013	6	Subterranean clover	37	0
Switzerland	2013	6	Subterranean clover	38	0
Switzerland	2013	6	Subterranean clover	39	0
Switzerland	2013	6	Subterranean clover	40	1
Switzerland	2013	6	Subterranean clover	41	1
Switzerland	2013	6	Subterranean clover	42	1
Switzerland	2013	6	Subterranean clover	43	1
Switzerland	2013	6	Subterranean clover	44	2
Switzerland	2013	6	Subterranean clover	45	2
Switzerland	2013	6	Subterranean clover	46	2
Switzerland	2013	15	Subterranean clover	47	0
Switzerland	2013	15	Subterranean clover	48	0
Switzerland	2013	15	Subterranean clover	49	0
Switzerland	2013	15	Subterranean clover	50	0
Switzerland	2013	15	Subterranean clover	51	0
Switzerland	2013	15	Subterranean clover	52	0
Switzerland	2013	15	Subterranean clover	53	0
Switzerland	2013	15	Subterranean clover	54	0
Switzerland	2013	15	Subterranean clover	55	0
Switzerland	2013	15	Subterranean clover	56	0
Switzerland	2013	15	Subterranean clover	57	0
Switzerland	2013	15	Subterranean clover	58	0
Switzerland	2013	15	Subterranean clover	59	1
Switzerland	2013	15	Subterranean clover	60	1
Switzerland	2013	15	Subterranean clover	61	2
Switzerland	2013	15	Subterranean clover	62	2
Switzerland	2013	15	Subterranean clover	63	2
Switzerland	2013	15	Subterranean clover	64	2
Switzerland	2013	15	Subterranean clover	65	2
Switzerland	2013	15	Subterranean clover	66	3
Switzerland	2013	16	Subterranean clover	67	0
Switzerland	2013	16	Subterranean clover	68	0
Switzerland	2013	16	Subterranean clover	69	0
Switzerland	2013	16	Subterranean clover	70	0
Switzerland	2013	16	Subterranean clover	71	0
Switzerland	2013	16	Subterranean clover	72	0
Switzerland	2013	16	Subterranean clover	73	0
Switzerland	2013	16	Subterranean clover	74	0
Switzerland	2013	16	Subterranean clover	75	0
Switzerland	2013	16	Subterranean clover	76	0
Switzerland	2013	16	Subterranean clover	77	0
Switzerland	2013	16	Subterranean clover	78	0
Switzerland	2013	16	Subterranean clover	79	0
Switzerland	2013	16	Subterranean clover	80	0
Switzerland	2013	16	Subterranean clover	81	0
Switzerland	2013	16	Subterranean clover	82	0
Switzerland	2013	16	Subterranean clover	83	1
Switzerland	2013	16	Subterranean clover	84	1
Switzerland	2013	16	Subterranean clover	85	1
Switzerland	2013	16	Subterranean clover	86	2
Switzerland	2013	16	Subterranean clover	87	2
Switzerland	2013	16	Subterranean clover	88	2
Switzerland	2013	16	Subterranean clover	89	2
Switzerland	2013	16	Subterranean clover	90	2
Switzerland	2013	16	Subterranean clover	91	2
Switzerland	2013	19	Subterranean clover	92	0
Switzerland	2013	19	Subterranean clover	93	0
Switzerland	2013	19	Subterranean clover	94	0
Switzerland	2013	19	Subterranean clover	95	0
Switzerland	2013	19	Subterranean clover	96	0
Switzerland	2013	19	Subterranean clover	97	0
Switzerland	2013	19	Subterranean clover	98	0
Switzerland	2013	19	Subterranean clover	99	0
Switzerland	2013	19	Subterranean clover	100	0
Switzerland	2013	19	Subterranean clover	101	0
Switzerland	2013	19	Subterranean clover	102	0
Switzerland	2013	19	Subterranean clover	103	0
Switzerland	2013	19	Subterranean clover	104	0
Switzerland	2013	19	Subterranean clover	105	0
Switzerland	2013	19	Subterranean clover	106	0
Switzerland	2013	19	Subterranean clover	107	0
Switzerland	2013	19	Subterranean clover	108	0
Switzerland	2013	19	Subterranean clover	109	0
Switzerland	2013	19	Subterranean clover	110	1
Switzerland	2013	19	Subterranean clover	111	1
Switzerland	2013	19	Subterranean clover	112	2
Switzerland	2013	19	Subterranean clover	113	2
Switzerland	2013	19	Subterranean clover	114	2
Switzerland	2013	19	Subterranean clover	115	3.5
Switzerland	2013	20	Subterranean clover	116	0
Switzerland	2013	20	Subterranean clover	117	0
Switzerland	2013	20	Subterranean clover	118	0
Switzerland	2013	20	Subterranean clover	119	0
Switzerland	2013	20	Subterranean clover	120	0
Switzerland	2013	20	Subterranean clover	121	0
Switzerland	2013	20	Subterranean clover	122	0
Switzerland	2013	20	Subterranean clover	123	0
Switzerland	2013	20	Subterranean clover	124	0
Switzerland	2013	20	Subterranean clover	125	0
Switzerland	2013	20	Subterranean clover	126	0
Switzerland	2013	20	Subterranean clover	127	0
Switzerland	2013	20	Subterranean clover	128	0
Switzerland	2013	20	Subterranean clover	129	0
Switzerland	2013	20	Subterranean clover	130	0
Switzerland	2013	20	Subterranean clover	131	0
Switzerland	2013	20	Subterranean clover	132	0
Switzerland	2013	20	Subterranean clover	133	0
Switzerland	2013	20	Subterranean clover	134	0
Switzerland	2013	20	Subterranean clover	135	1
Switzerland	2013	20	Subterranean clover	136	1
Switzerland	2013	20	Subterranean clover	137	2
Switzerland	2013	20	Subterranean clover	138	2
Switzerland	2013	20	Subterranean clover	139	2
Switzerland	2013	20	Subterranean clover	140	2
Switzerland	2013	20	Subterranean clover	141	2
Switzerland	2013	20	Subterranean clover	142	2
Switzerland	2013	20	Subterranean clover	143	2
Switzerland	2013	20	Subterranean clover	144	3.5
Switzerland	2013	25	Subterranean clover	145	0
Switzerland	2013	25	Subterranean clover	146	0
Switzerland	2013	25	Subterranean clover	147	0
Switzerland	2013	25	Subterranean clover	148	0
Switzerland	2013	25	Subterranean clover	149	0
Switzerland	2013	25	Subterranean clover	150	0
Switzerland	2013	25	Subterranean clover	151	0
Switzerland	2013	25	Subterranean clover	152	0
Switzerland	2013	25	Subterranean clover	153	0
Switzerland	2013	25	Subterranean clover	154	0
Switzerland	2013	25	Subterranean clover	155	0
Switzerland	2013	25	Subterranean clover	156	0
Switzerland	2013	25	Subterranean clover	157	0
Switzerland	2013	25	Subterranean clover	158	0
Switzerland	2013	25	Subterranean clover	159	0
Switzerland	2013	25	Subterranean clover	160	0
Switzerland	2013	25	Subterranean clover	161	0
Switzerland	2013	25	Subterranean clover	162	0
Switzerland	2013	25	Subterranean clover	163	1
Switzerland	2013	25	Subterranean clover	164	1
Switzerland	2013	25	Subterranean clover	165	1
Switzerland	2013	25	Subterranean clover	166	2
Switzerland	2013	25	Subterranean clover	167	2
Switzerland	2013	25	Subterranean clover	168	2
Switzerland	2013	25	Subterranean clover	169	2
Switzerland	2013	25	Subterranean clover	170	2
Switzerland	2013	25	Subterranean clover	171	2
Switzerland	2013	25	Subterranean clover	172	2
Switzerland	2013	26	Subterranean clover	173	0
Switzerland	2013	26	Subterranean clover	174	0
Switzerland	2013	26	Subterranean clover	175	0
Switzerland	2013	26	Subterranean clover	176	0
Switzerland	2013	26	Subterranean clover	177	0
Switzerland	2013	26	Subterranean clover	178	0
Switzerland	2013	26	Subterranean clover	179	0
Switzerland	2013	26	Subterranean clover	180	0
Switzerland	2013	26	Subterranean clover	181	0
Switzerland	2013	26	Subterranean clover	182	0
Switzerland	2013	26	Subterranean clover	183	0
Switzerland	2013	26	Subterranean clover	184	0
Switzerland	2013	26	Subterranean clover	185	0
Switzerland	2013	26	Subterranean clover	186	0
Switzerland	2013	26	Subterranean clover	187	0
Switzerland	2013	26	Subterranean clover	188	0
Switzerland	2013	26	Subterranean clover	189	0
Switzerland	2013	26	Subterranean clover	190	0
Switzerland	2013	26	Subterranean clover	191	0
Switzerland	2013	26	Subterranean clover	192	0
Switzerland	2013	26	Subterranean clover	193	0
Switzerland	2013	26	Subterranean clover	194	0
Switzerland	2013	26	Subterranean clover	195	0
Switzerland	2013	26	Subterranean clover	196	0
Switzerland	2013	26	Subterranean clover	197	1
Switzerland	2013	26	Subterranean clover	198	1
Switzerland	2013	26	Subterranean clover	199	1
Switzerland	2013	26	Subterranean clover	200	2
Switzerland	2013	26	Subterranean clover	201	2
Switzerland	2013	26	Subterranean clover	202	2
Switzerland	2013	26	Subterranean clover	203	2
Switzerland	2013	37	Subterranean clover	204	0
Switzerland	2013	37	Subterranean clover	205	0
Switzerland	2013	37	Subterranean clover	206	0
Switzerland	2013	37	Subterranean clover	207	0
Switzerland	2013	37	Subterranean clover	208	0
Switzerland	2013	37	Subterranean clover	209	0
Switzerland	2013	37	Subterranean clover	210	0
Switzerland	2013	37	Subterranean clover	211	0
Switzerland	2013	37	Subterranean clover	212	0
Switzerland	2013	37	Subterranean clover	213	0
Switzerland	2013	37	Subterranean clover	214	0
Switzerland	2013	37	Subterranean clover	215	0
Switzerland	2013	37	Subterranean clover	216	0
Switzerland	2013	37	Subterranean clover	217	0
Switzerland	2013	37	Subterranean clover	218	0
Switzerland	2013	37	Subterranean clover	219	0
Switzerland	2013	37	Subterranean clover	220	0
Switzerland	2013	37	Subterranean clover	221	0
Switzerland	2013	37	Subterranean clover	222	0
Switzerland	2013	37	Subterranean clover	223	0
Switzerland	2013	37	Subterranean clover	224	0
Switzerland	2013	37	Subterranean clover	225	0
Switzerland	2013	37	Subterranean clover	226	0
Switzerland	2013	37	Subterranean clover	227	0
Switzerland	2013	37	Subterranean clover	228	2
Switzerland	2013	37	Subterranean clover	229	4
Switzerland	2013	38	Subterranean clover	230	0
Switzerland	2013	38	Subterranean clover	231	0
Switzerland	2013	38	Subterranean clover	232	0
Switzerland	2013	38	Subterranean clover	233	0
Switzerland	2013	38	Subterranean clover	234	0
Switzerland	2013	38	Subterranean clover	235	0
Switzerland	2013	38	Subterranean clover	236	0
Switzerland	2013	38	Subterranean clover	237	0
Switzerland	2013	38	Subterranean clover	238	0
Switzerland	2013	38	Subterranean clover	239	0
Switzerland	2013	38	Subterranean clover	240	0
Switzerland	2013	38	Subterranean clover	241	0
Switzerland	2013	38	Subterranean clover	242	0
Switzerland	2013	38	Subterranean clover	243	0
Switzerland	2013	38	Subterranean clover	244	0
Switzerland	2013	38	Subterranean clover	245	0
Switzerland	2013	38	Subterranean clover	246	0
Switzerland	2013	38	Subterranean clover	247	0
Switzerland	2013	38	Subterranean clover	248	0
Switzerland	2013	38	Subterranean clover	249	0
Switzerland	2013	38	Subterranean clover	250	0
Switzerland	2013	38	Subterranean clover	251	0
Switzerland	2013	38	Subterranean clover	252	0
Switzerland	2013	38	Subterranean clover	253	1
Switzerland	2013	38	Subterranean clover	254	1
Switzerland	2013	38	Subterranean clover	255	1
Switzerland	2013	38	Subterranean clover	256	1
Switzerland	2013	38	Subterranean clover	257	2
Switzerland	2013	38	Subterranean clover	258	2
Switzerland	2013	41	Subterranean clover	259	0
Switzerland	2013	41	Subterranean clover	260	0
Switzerland	2013	41	Subterranean clover	261	0
Switzerland	2013	41	Subterranean clover	262	0
Switzerland	2013	41	Subterranean clover	263	0
Switzerland	2013	41	Subterranean clover	264	0
Switzerland	2013	41	Subterranean clover	265	0
Switzerland	2013	41	Subterranean clover	266	0
Switzerland	2013	41	Subterranean clover	267	0
Switzerland	2013	41	Subterranean clover	268	0
Switzerland	2013	41	Subterranean clover	269	0
Switzerland	2013	41	Subterranean clover	270	0
Switzerland	2013	41	Subterranean clover	271	0
Switzerland	2013	41	Subterranean clover	272	0
Switzerland	2013	41	Subterranean clover	273	0
Switzerland	2013	41	Subterranean clover	274	0
Switzerland	2013	41	Subterranean clover	275	0
Switzerland	2013	41	Subterranean clover	276	0
Switzerland	2013	41	Subterranean clover	277	0
Switzerland	2013	41	Subterranean clover	278	0
Switzerland	2013	41	Subterranean clover	279	0
Switzerland	2013	41	Subterranean clover	280	0
Switzerland	2013	41	Subterranean clover	281	0
Switzerland	2013	41	Subterranean clover	282	0
Switzerland	2013	41	Subterranean clover	283	0
Switzerland	2013	41	Subterranean clover	284	1
Switzerland	2013	41	Subterranean clover	285	1
Switzerland	2013	41	Subterranean clover	286	1
Switzerland	2013	41	Subterranean clover	287	2
Switzerland	2013	41	Subterranean clover	288	2
Switzerland	2013	41	Subterranean clover	289	2
Switzerland	2013	41	Subterranean clover	290	3
Switzerland	2013	42	Subterranean clover	291	0
Switzerland	2013	42	Subterranean clover	292	0
Switzerland	2013	42	Subterranean clover	293	0
Switzerland	2013	42	Subterranean clover	294	0
Switzerland	2013	42	Subterranean clover	295	0
Switzerland	2013	42	Subterranean clover	296	0
Switzerland	2013	42	Subterranean clover	297	0
Switzerland	2013	42	Subterranean clover	298	0
Switzerland	2013	42	Subterranean clover	299	0
Switzerland	2013	42	Subterranean clover	300	0
Switzerland	2013	42	Subterranean clover	301	0
Switzerland	2013	42	Subterranean clover	302	0
Switzerland	2013	42	Subterranean clover	303	0
Switzerland	2013	42	Subterranean clover	304	0
Switzerland	2013	42	Subterranean clover	305	0
Switzerland	2013	42	Subterranean clover	306	0
Switzerland	2013	42	Subterranean clover	307	0
Switzerland	2013	42	Subterranean clover	308	0
Switzerland	2013	42	Subterranean clover	309	0
Switzerland	2013	42	Subterranean clover	310	0
Switzerland	2013	42	Subterranean clover	311	0
Switzerland	2013	42	Subterranean clover	312	0
Switzerland	2013	42	Subterranean clover	313	0
Switzerland	2013	42	Subterranean clover	314	0
Switzerland	2013	42	Subterranean clover	315	0
Switzerland	2013	42	Subterranean clover	316	0
Switzerland	2013	42	Subterranean clover	317	0
Switzerland	2013	42	Subterranean clover	318	1
Switzerland	2013	42	Subterranean clover	319	1
Switzerland	2013	42	Subterranean clover	320	1
Switzerland	2013	42	Subterranean clover	321	1
Switzerland	2013	42	Subterranean clover	322	2
Switzerland	2013	42	Subterranean clover	323	2
Switzerland	2013	42	Subterranean clover	324	2
Switzerland	2013	42	Subterranean clover	325	3.5
Switzerland	2013	42	Subterranean clover	326	3.5
Switzerland	2013	55	Subterranean clover	327	0
Switzerland	2013	55	Subterranean clover	328	0
Switzerland	2013	55	Subterranean clover	329	0
Switzerland	2013	55	Subterranean clover	330	0
Switzerland	2013	55	Subterranean clover	331	0
Switzerland	2013	55	Subterranean clover	332	0
Switzerland	2013	55	Subterranean clover	333	0
Switzerland	2013	55	Subterranean clover	334	0
Switzerland	2013	55	Subterranean clover	335	0
Switzerland	2013	55	Subterranean clover	336	0
Switzerland	2013	55	Subterranean clover	337	0
Switzerland	2013	55	Subterranean clover	338	0
Switzerland	2013	55	Subterranean clover	339	0
Switzerland	2013	55	Subterranean clover	340	0
Switzerland	2013	55	Subterranean clover	341	0
Switzerland	2013	55	Subterranean clover	342	0
Switzerland	2013	55	Subterranean clover	343	0
Switzerland	2013	55	Subterranean clover	344	0
Switzerland	2013	55	Subterranean clover	345	0
Switzerland	2013	55	Subterranean clover	346	0
Switzerland	2013	55	Subterranean clover	347	0
Switzerland	2013	55	Subterranean clover	348	0
Switzerland	2013	55	Subterranean clover	349	0
Switzerland	2013	55	Subterranean clover	350	0
Switzerland	2013	55	Subterranean clover	351	0
Switzerland	2013	55	Subterranean clover	352	0
Switzerland	2013	55	Subterranean clover	353	2
Switzerland	2013	55	Subterranean clover	354	2
Switzerland	2013	55	Subterranean clover	355	2
Switzerland	2013	55	Subterranean clover	356	2
Switzerland	2013	55	Subterranean clover	357	2
Switzerland	2013	56	Subterranean clover	358	0
Switzerland	2013	56	Subterranean clover	359	0
Switzerland	2013	56	Subterranean clover	360	0
Switzerland	2013	56	Subterranean clover	361	0
Switzerland	2013	56	Subterranean clover	362	0
Switzerland	2013	56	Subterranean clover	363	0
Switzerland	2013	56	Subterranean clover	364	0
Switzerland	2013	56	Subterranean clover	365	0
Switzerland	2013	56	Subterranean clover	366	0
Switzerland	2013	56	Subterranean clover	367	0
Switzerland	2013	56	Subterranean clover	368	0
Switzerland	2013	56	Subterranean clover	369	0
Switzerland	2013	56	Subterranean clover	370	0
Switzerland	2013	56	Subterranean clover	371	0
Switzerland	2013	56	Subterranean clover	372	0
Switzerland	2013	56	Subterranean clover	373	0
Switzerland	2013	56	Subterranean clover	374	0
Switzerland	2013	56	Subterranean clover	375	0
Switzerland	2013	56	Subterranean clover	376	0
Switzerland	2013	56	Subterranean clover	377	0
Switzerland	2013	56	Subterranean clover	378	0
Switzerland	2013	56	Subterranean clover	379	0
Switzerland	2013	56	Subterranean clover	380	0
Switzerland	2013	56	Subterranean clover	381	0
Switzerland	2013	56	Subterranean clover	382	0
Switzerland	2013	56	Subterranean clover	383	0
Switzerland	2013	56	Subterranean clover	384	0
Switzerland	2013	56	Subterranean clover	385	0
Switzerland	2013	56	Subterranean clover	386	1
Switzerland	2013	56	Subterranean clover	387	1
Switzerland	2013	56	Subterranean clover	388	1
Switzerland	2013	56	Subterranean clover	389	1
Switzerland	2013	56	Subterranean clover	390	2
Switzerland	2013	59	Subterranean clover	391	0
Switzerland	2013	59	Subterranean clover	392	0
Switzerland	2013	59	Subterranean clover	393	0
Switzerland	2013	59	Subterranean clover	394	0
Switzerland	2013	59	Subterranean clover	395	0
Switzerland	2013	59	Subterranean clover	396	0
Switzerland	2013	59	Subterranean clover	397	0
Switzerland	2013	59	Subterranean clover	398	0
Switzerland	2013	59	Subterranean clover	399	0
Switzerland	2013	59	Subterranean clover	400	0
Switzerland	2013	59	Subterranean clover	401	0
Switzerland	2013	59	Subterranean clover	402	0
Switzerland	2013	59	Subterranean clover	403	0
Switzerland	2013	59	Subterranean clover	404	0
Switzerland	2013	59	Subterranean clover	405	0
Switzerland	2013	59	Subterranean clover	406	0
Switzerland	2013	59	Subterranean clover	407	0
Switzerland	2013	59	Subterranean clover	408	0
Switzerland	2013	59	Subterranean clover	409	0
Switzerland	2013	59	Subterranean clover	410	0
Switzerland	2013	59	Subterranean clover	411	0
Switzerland	2013	59	Subterranean clover	412	0
Switzerland	2013	59	Subterranean clover	413	0
Switzerland	2013	59	Subterranean clover	414	1
Switzerland	2013	59	Subterranean clover	415	1
Switzerland	2013	59	Subterranean clover	416	1
Switzerland	2013	59	Subterranean clover	417	2
Switzerland	2013	59	Subterranean clover	418	2
Switzerland	2013	59	Subterranean clover	419	2
Switzerland	2013	60	Subterranean clover	420	0
Switzerland	2013	60	Subterranean clover	421	0
Switzerland	2013	60	Subterranean clover	422	0
Switzerland	2013	60	Subterranean clover	423	0
Switzerland	2013	60	Subterranean clover	424	0
Switzerland	2013	60	Subterranean clover	425	0
Switzerland	2013	60	Subterranean clover	426	0
Switzerland	2013	60	Subterranean clover	427	0
Switzerland	2013	60	Subterranean clover	428	0
Switzerland	2013	60	Subterranean clover	429	0
Switzerland	2013	60	Subterranean clover	430	0
Switzerland	2013	60	Subterranean clover	431	0
Switzerland	2013	60	Subterranean clover	432	0
Switzerland	2013	60	Subterranean clover	433	0
Switzerland	2013	60	Subterranean clover	434	0
Switzerland	2013	60	Subterranean clover	435	0
Switzerland	2013	60	Subterranean clover	436	0
Switzerland	2013	60	Subterranean clover	437	0
Switzerland	2013	60	Subterranean clover	438	0
Switzerland	2013	60	Subterranean clover	439	0
Switzerland	2013	60	Subterranean clover	440	2
Switzerland	2013	60	Subterranean clover	441	2
Switzerland	2013	60	Subterranean clover	442	2
Switzerland	2013	60	Subterranean clover	443	2
Switzerland	2013	60	Subterranean clover	444	3.5
Switzerland	2013	69	Subterranean clover	445	0
Switzerland	2013	69	Subterranean clover	446	0
Switzerland	2013	69	Subterranean clover	447	0
Switzerland	2013	69	Subterranean clover	448	0
Switzerland	2013	69	Subterranean clover	449	0
Switzerland	2013	69	Subterranean clover	450	0
Switzerland	2013	69	Subterranean clover	451	0
Switzerland	2013	69	Subterranean clover	452	0
Switzerland	2013	69	Subterranean clover	453	0
Switzerland	2013	69	Subterranean clover	454	0
Switzerland	2013	69	Subterranean clover	455	0
Switzerland	2013	69	Subterranean clover	456	0
Switzerland	2013	69	Subterranean clover	457	0
Switzerland	2013	69	Subterranean clover	458	0
Switzerland	2013	69	Subterranean clover	459	0
Switzerland	2013	69	Subterranean clover	460	0
Switzerland	2013	69	Subterranean clover	461	0
Switzerland	2013	69	Subterranean clover	462	0
Switzerland	2013	69	Subterranean clover	463	0
Switzerland	2013	69	Subterranean clover	464	0
Switzerland	2013	69	Subterranean clover	465	0
Switzerland	2013	69	Subterranean clover	466	0
Switzerland	2013	69	Subterranean clover	467	0
Switzerland	2013	69	Subterranean clover	468	1
Switzerland	2013	69	Subterranean clover	469	1
Switzerland	2013	69	Subterranean clover	470	1
Switzerland	2013	69	Subterranean clover	471	1
Switzerland	2013	69	Subterranean clover	472	1
Switzerland	2013	69	Subterranean clover	473	1
Switzerland	2013	69	Subterranean clover	474	2
Switzerland	2013	69	Subterranean clover	475	2
Switzerland	2013	69	Subterranean clover	476	2
Switzerland	2013	69	Subterranean clover	477	2
Switzerland	2013	69	Subterranean clover	478	2
Switzerland	2013	70	Subterranean clover	479	0
Switzerland	2013	70	Subterranean clover	480	0
Switzerland	2013	70	Subterranean clover	481	0
Switzerland	2013	70	Subterranean clover	482	0
Switzerland	2013	70	Subterranean clover	483	0
Switzerland	2013	70	Subterranean clover	484	0
Switzerland	2013	70	Subterranean clover	485	0
Switzerland	2013	70	Subterranean clover	486	0
Switzerland	2013	70	Subterranean clover	487	0
Switzerland	2013	70	Subterranean clover	488	0
Switzerland	2013	70	Subterranean clover	489	0
Switzerland	2013	70	Subterranean clover	490	0
Switzerland	2013	70	Subterranean clover	491	0
Switzerland	2013	70	Subterranean clover	492	0
Switzerland	2013	70	Subterranean clover	493	0
Switzerland	2013	70	Subterranean clover	494	0
Switzerland	2013	70	Subterranean clover	495	0
Switzerland	2013	70	Subterranean clover	496	0
Switzerland	2013	70	Subterranean clover	497	0
Switzerland	2013	70	Subterranean clover	498	0
Switzerland	2013	70	Subterranean clover	499	0
Switzerland	2013	70	Subterranean clover	500	0
Switzerland	2013	70	Subterranean clover	501	0
Switzerland	2013	70	Subterranean clover	502	1
Switzerland	2013	70	Subterranean clover	503	1
Switzerland	2013	70	Subterranean clover	504	1
Switzerland	2013	70	Subterranean clover	505	1
Switzerland	2013	70	Subterranean clover	506	1
Switzerland	2013	70	Subterranean clover	507	1
Switzerland	2013	70	Subterranean clover	508	2
Switzerland	2013	70	Subterranean clover	509	2
Switzerland	2013	79	Subterranean clover	510	0
Switzerland	2013	79	Subterranean clover	511	0
Switzerland	2013	79	Subterranean clover	512	0
Switzerland	2013	79	Subterranean clover	513	0
Switzerland	2013	79	Subterranean clover	514	0
Switzerland	2013	79	Subterranean clover	515	0
Switzerland	2013	79	Subterranean clover	516	0
Switzerland	2013	79	Subterranean clover	517	0
Switzerland	2013	79	Subterranean clover	518	0
Switzerland	2013	79	Subterranean clover	519	0
Switzerland	2013	79	Subterranean clover	520	0
Switzerland	2013	79	Subterranean clover	521	0
Switzerland	2013	79	Subterranean clover	522	0
Switzerland	2013	79	Subterranean clover	523	0
Switzerland	2013	79	Subterranean clover	524	0
Switzerland	2013	79	Subterranean clover	525	0
Switzerland	2013	79	Subterranean clover	526	0
Switzerland	2013	79	Subterranean clover	527	0
Switzerland	2013	79	Subterranean clover	528	0
Switzerland	2013	79	Subterranean clover	529	0
Switzerland	2013	79	Subterranean clover	530	0
Switzerland	2013	79	Subterranean clover	531	0
Switzerland	2013	79	Subterranean clover	532	0
Switzerland	2013	79	Subterranean clover	533	0
Switzerland	2013	79	Subterranean clover	534	0
Switzerland	2013	79	Subterranean clover	535	2
Switzerland	2013	79	Subterranean clover	536	2
Switzerland	2013	79	Subterranean clover	537	2
Switzerland	2013	79	Subterranean clover	538	2
Switzerland	2013	80	Subterranean clover	539	0
Switzerland	2013	80	Subterranean clover	540	0
Switzerland	2013	80	Subterranean clover	541	0
Switzerland	2013	80	Subterranean clover	542	0
Switzerland	2013	80	Subterranean clover	543	0
Switzerland	2013	80	Subterranean clover	544	0
Switzerland	2013	80	Subterranean clover	545	0
Switzerland	2013	80	Subterranean clover	546	0
Switzerland	2013	80	Subterranean clover	547	0
Switzerland	2013	80	Subterranean clover	548	0
Switzerland	2013	80	Subterranean clover	549	0
Switzerland	2013	80	Subterranean clover	550	0
Switzerland	2013	80	Subterranean clover	551	0
Switzerland	2013	80	Subterranean clover	552	0
Switzerland	2013	80	Subterranean clover	553	0
Switzerland	2013	80	Subterranean clover	554	0
Switzerland	2013	80	Subterranean clover	555	0
Switzerland	2013	80	Subterranean clover	556	1
Switzerland	2013	80	Subterranean clover	557	1
Switzerland	2013	80	Subterranean clover	558	1
Switzerland	2013	80	Subterranean clover	559	1
Switzerland	2013	80	Subterranean clover	560	1
Switzerland	2013	80	Subterranean clover	561	1
Switzerland	2013	80	Subterranean clover	562	2
Switzerland	2013	80	Subterranean clover	563	2
Switzerland	2013	80	Subterranean clover	564	2
Switzerland	2013	80	Subterranean clover	565	2
Switzerland	2013	83	Subterranean clover	566	0
Switzerland	2013	83	Subterranean clover	567	0
Switzerland	2013	83	Subterranean clover	568	0
Switzerland	2013	83	Subterranean clover	569	0
Switzerland	2013	83	Subterranean clover	570	0
Switzerland	2013	83	Subterranean clover	571	0
Switzerland	2013	83	Subterranean clover	572	0
Switzerland	2013	83	Subterranean clover	573	0
Switzerland	2013	83	Subterranean clover	574	0
Switzerland	2013	83	Subterranean clover	575	0
Switzerland	2013	83	Subterranean clover	576	0
Switzerland	2013	83	Subterranean clover	577	0
Switzerland	2013	83	Subterranean clover	578	1
Switzerland	2013	83	Subterranean clover	579	1
Switzerland	2013	83	Subterranean clover	580	1
Switzerland	2013	83	Subterranean clover	581	1
Switzerland	2013	83	Subterranean clover	582	2
Switzerland	2013	83	Subterranean clover	583	2
Switzerland	2013	83	Subterranean clover	584	2
Switzerland	2013	84	Subterranean clover	585	0
Switzerland	2013	84	Subterranean clover	586	0
Switzerland	2013	84	Subterranean clover	587	0
Switzerland	2013	84	Subterranean clover	588	0
Switzerland	2013	84	Subterranean clover	589	0
Switzerland	2013	84	Subterranean clover	590	0
Switzerland	2013	84	Subterranean clover	591	0
Switzerland	2013	84	Subterranean clover	592	0
Switzerland	2013	84	Subterranean clover	593	0
Switzerland	2013	84	Subterranean clover	594	0
Switzerland	2013	84	Subterranean clover	595	0
Switzerland	2013	84	Subterranean clover	596	0
Switzerland	2013	84	Subterranean clover	597	0
Switzerland	2013	84	Subterranean clover	598	0
Switzerland	2013	84	Subterranean clover	599	0
Switzerland	2013	84	Subterranean clover	600	0
Switzerland	2013	84	Subterranean clover	601	0
Switzerland	2013	84	Subterranean clover	602	0
Switzerland	2013	84	Subterranean clover	603	0
Switzerland	2013	84	Subterranean clover	604	0
Switzerland	2013	84	Subterranean clover	605	0
Switzerland	2013	84	Subterranean clover	606	0
Switzerland	2013	84	Subterranean clover	607	0
Switzerland	2013	84	Subterranean clover	608	0
Switzerland	2013	84	Subterranean clover	609	1
Switzerland	2013	89	Subterranean clover	610	0
Switzerland	2013	89	Subterranean clover	611	0
Switzerland	2013	89	Subterranean clover	612	0
Switzerland	2013	89	Subterranean clover	613	0
Switzerland	2013	89	Subterranean clover	614	0
Switzerland	2013	89	Subterranean clover	615	0
Switzerland	2013	89	Subterranean clover	616	0
Switzerland	2013	89	Subterranean clover	617	0
Switzerland	2013	89	Subterranean clover	618	0
Switzerland	2013	89	Subterranean clover	619	0
Switzerland	2013	89	Subterranean clover	620	0
Switzerland	2013	89	Subterranean clover	621	0
Switzerland	2013	89	Subterranean clover	622	0
Switzerland	2013	89	Subterranean clover	623	0
Switzerland	2013	89	Subterranean clover	624	0
Switzerland	2013	89	Subterranean clover	625	0
Switzerland	2013	89	Subterranean clover	626	0
Switzerland	2013	89	Subterranean clover	627	0
Switzerland	2013	89	Subterranean clover	628	0
Switzerland	2013	89	Subterranean clover	629	0
Switzerland	2013	89	Subterranean clover	630	0
Switzerland	2013	89	Subterranean clover	631	0
Switzerland	2013	89	Subterranean clover	632	1
Switzerland	2013	89	Subterranean clover	633	1
Switzerland	2013	89	Subterranean clover	634	1
Switzerland	2013	89	Subterranean clover	635	1
Switzerland	2013	89	Subterranean clover	636	3.5
Switzerland	2013	90	Subterranean clover	637	0
Switzerland	2013	90	Subterranean clover	638	0
Switzerland	2013	90	Subterranean clover	639	0
Switzerland	2013	90	Subterranean clover	640	0
Switzerland	2013	90	Subterranean clover	641	0
Switzerland	2013	90	Subterranean clover	642	0
Switzerland	2013	90	Subterranean clover	643	0
Switzerland	2013	90	Subterranean clover	644	0
Switzerland	2013	90	Subterranean clover	645	0
Switzerland	2013	90	Subterranean clover	646	0
Switzerland	2013	90	Subterranean clover	647	0
Switzerland	2013	90	Subterranean clover	648	0
Switzerland	2013	90	Subterranean clover	649	1
Switzerland	2013	90	Subterranean clover	650	1
Switzerland	2013	90	Subterranean clover	651	1
Switzerland	2013	90	Subterranean clover	652	1
Switzerland	2013	90	Subterranean clover	653	1
Switzerland	2013	90	Subterranean clover	654	2
Switzerland	2013	90	Subterranean clover	655	2
Switzerland	2013	90	Subterranean clover	656	2
Switzerland	2013	90	Subterranean clover	657	2
Switzerland	2014	7	Winter vetch	658	1
Switzerland	2014	7	Winter vetch	659	1
Switzerland	2014	7	Winter vetch	660	2
Switzerland	2014	7	Winter vetch	661	2
Switzerland	2014	7	Winter vetch	662	2
Switzerland	2014	7	Winter vetch	663	1
Switzerland	2014	7	Winter vetch	664	2
Switzerland	2014	7	Winter vetch	665	2
Switzerland	2014	7	Winter vetch	666	2
Switzerland	2014	7	Winter vetch	667	2
Switzerland	2014	7	Winter vetch	668	2
Switzerland	2014	7	Winter vetch	669	1
Switzerland	2014	7	Winter vetch	670	2
Switzerland	2014	7	Winter vetch	671	2
Switzerland	2014	7	Winter vetch	672	2
Switzerland	2014	7	Winter vetch	673	2
Switzerland	2014	7	Winter vetch	674	2
Switzerland	2014	7	Winter vetch	675	1
Switzerland	2014	7	Winter vetch	676	2
Switzerland	2014	7	Winter vetch	677	2
Switzerland	2014	8	Winter vetch	678	1
Switzerland	2014	8	Winter vetch	679	1
Switzerland	2014	8	Winter vetch	680	2
Switzerland	2014	8	Winter vetch	681	2
Switzerland	2014	8	Winter vetch	682	3
Switzerland	2014	8	Winter vetch	683	2
Switzerland	2014	8	Winter vetch	684	2
Switzerland	2014	8	Winter vetch	685	2
Switzerland	2014	8	Winter vetch	686	2
Switzerland	2014	8	Winter vetch	687	2
Switzerland	2014	8	Winter vetch	688	2
Switzerland	2014	8	Winter vetch	689	2
Switzerland	2014	8	Winter vetch	690	2
Switzerland	2014	8	Winter vetch	691	1
Switzerland	2014	8	Winter vetch	692	1
Switzerland	2014	8	Winter vetch	693	2
Switzerland	2014	8	Winter vetch	694	2
Switzerland	2014	8	Winter vetch	695	2
Switzerland	2014	8	Winter vetch	696	2
Switzerland	2014	8	Winter vetch	697	2
Switzerland	2014	13	Winter vetch	698	2
Switzerland	2014	13	Winter vetch	699	2
Switzerland	2014	13	Winter vetch	700	1
Switzerland	2014	13	Winter vetch	701	2
Switzerland	2014	13	Winter vetch	702	1
Switzerland	2014	13	Winter vetch	703	2
Switzerland	2014	13	Winter vetch	704	2
Switzerland	2014	13	Winter vetch	705	1
Switzerland	2014	13	Winter vetch	706	1
Switzerland	2014	13	Winter vetch	707	2
Switzerland	2014	13	Winter vetch	708	1
Switzerland	2014	13	Winter vetch	709	2
Switzerland	2014	13	Winter vetch	710	0
Switzerland	2014	13	Winter vetch	711	2
Switzerland	2014	13	Winter vetch	712	1
Switzerland	2014	13	Winter vetch	713	2
Switzerland	2014	13	Winter vetch	714	2
Switzerland	2014	13	Winter vetch	715	2
Switzerland	2014	13	Winter vetch	716	2
Switzerland	2014	13	Winter vetch	717	1
Switzerland	2014	14	Winter vetch	718	1
Switzerland	2014	14	Winter vetch	719	2
Switzerland	2014	14	Winter vetch	720	1
Switzerland	2014	14	Winter vetch	721	2
Switzerland	2014	14	Winter vetch	722	3
Switzerland	2014	14	Winter vetch	723	3.5
Switzerland	2014	14	Winter vetch	724	2
Switzerland	2014	14	Winter vetch	725	3
Switzerland	2014	14	Winter vetch	726	2
Switzerland	2014	14	Winter vetch	727	4
Switzerland	2014	14	Winter vetch	728	1
Switzerland	2014	14	Winter vetch	729	2
Switzerland	2014	14	Winter vetch	730	2
Switzerland	2014	14	Winter vetch	731	2
Switzerland	2014	14	Winter vetch	732	2
Switzerland	2014	14	Winter vetch	733	3
Switzerland	2014	14	Winter vetch	734	2
Switzerland	2014	14	Winter vetch	735	2
Switzerland	2014	14	Winter vetch	736	2
Switzerland	2014	14	Winter vetch	737	2
Switzerland	2014	17	Winter vetch	738	1
Switzerland	2014	17	Winter vetch	739	2
Switzerland	2014	17	Winter vetch	740	2
Switzerland	2014	17	Winter vetch	741	2
Switzerland	2014	17	Winter vetch	742	2
Switzerland	2014	17	Winter vetch	743	2
Switzerland	2014	17	Winter vetch	744	2
Switzerland	2014	17	Winter vetch	745	3
Switzerland	2014	17	Winter vetch	746	1
Switzerland	2014	17	Winter vetch	747	2
Switzerland	2014	17	Winter vetch	748	2
Switzerland	2014	17	Winter vetch	749	2
Switzerland	2014	17	Winter vetch	750	3
Switzerland	2014	17	Winter vetch	751	2
Switzerland	2014	17	Winter vetch	752	2
Switzerland	2014	17	Winter vetch	753	1
Switzerland	2014	17	Winter vetch	754	1
Switzerland	2014	17	Winter vetch	755	2
Switzerland	2014	17	Winter vetch	756	1
Switzerland	2014	17	Winter vetch	757	1
Switzerland	2014	18	Winter vetch	758	2
Switzerland	2014	18	Winter vetch	759	2
Switzerland	2014	18	Winter vetch	760	2
Switzerland	2014	18	Winter vetch	761	2
Switzerland	2014	18	Winter vetch	762	2
Switzerland	2014	18	Winter vetch	763	3
Switzerland	2014	18	Winter vetch	764	2
Switzerland	2014	18	Winter vetch	765	2
Switzerland	2014	18	Winter vetch	766	1
Switzerland	2014	18	Winter vetch	767	2
Switzerland	2014	18	Winter vetch	768	2
Switzerland	2014	18	Winter vetch	769	2
Switzerland	2014	18	Winter vetch	770	2
Switzerland	2014	18	Winter vetch	771	1
Switzerland	2014	18	Winter vetch	772	2
Switzerland	2014	18	Winter vetch	773	2
Switzerland	2014	18	Winter vetch	774	1
Switzerland	2014	18	Winter vetch	775	2
Switzerland	2014	18	Winter vetch	776	2
Switzerland	2014	18	Winter vetch	777	2
Switzerland	2014	27	Winter vetch	778	2
Switzerland	2014	27	Winter vetch	779	1
Switzerland	2014	27	Winter vetch	780	2
Switzerland	2014	27	Winter vetch	781	1
Switzerland	2014	27	Winter vetch	782	1
Switzerland	2014	27	Winter vetch	783	1
Switzerland	2014	27	Winter vetch	784	3.5
Switzerland	2014	27	Winter vetch	785	2
Switzerland	2014	27	Winter vetch	786	2
Switzerland	2014	27	Winter vetch	787	1
Switzerland	2014	27	Winter vetch	788	3
Switzerland	2014	27	Winter vetch	789	2
Switzerland	2014	27	Winter vetch	790	2
Switzerland	2014	27	Winter vetch	791	2
Switzerland	2014	27	Winter vetch	792	2
Switzerland	2014	27	Winter vetch	793	2
Switzerland	2014	27	Winter vetch	794	1
Switzerland	2014	27	Winter vetch	795	2
Switzerland	2014	27	Winter vetch	796	1
Switzerland	2014	27	Winter vetch	797	1
Switzerland	2014	28	Winter vetch	798	2
Switzerland	2014	28	Winter vetch	799	2
Switzerland	2014	28	Winter vetch	800	2
Switzerland	2014	28	Winter vetch	801	1
Switzerland	2014	28	Winter vetch	802	2
Switzerland	2014	28	Winter vetch	803	1
Switzerland	2014	28	Winter vetch	804	2
Switzerland	2014	28	Winter vetch	805	1
Switzerland	2014	28	Winter vetch	806	2
Switzerland	2014	28	Winter vetch	807	2
Switzerland	2014	28	Winter vetch	808	2
Switzerland	2014	28	Winter vetch	809	1
Switzerland	2014	28	Winter vetch	810	2
Switzerland	2014	28	Winter vetch	811	2
Switzerland	2014	28	Winter vetch	812	0
Switzerland	2014	28	Winter vetch	813	2
Switzerland	2014	28	Winter vetch	814	2
Switzerland	2014	28	Winter vetch	815	1
Switzerland	2014	28	Winter vetch	816	2
Switzerland	2014	28	Winter vetch	817	2
Switzerland	2014	39	Winter vetch	818	2
Switzerland	2014	39	Winter vetch	819	1
Switzerland	2014	39	Winter vetch	820	2
Switzerland	2014	39	Winter vetch	821	2
Switzerland	2014	39	Winter vetch	822	1
Switzerland	2014	39	Winter vetch	823	2
Switzerland	2014	39	Winter vetch	824	2
Switzerland	2014	39	Winter vetch	825	2
Switzerland	2014	39	Winter vetch	826	2
Switzerland	2014	39	Winter vetch	827	2
Switzerland	2014	39	Winter vetch	828	1
Switzerland	2014	39	Winter vetch	829	1
Switzerland	2014	39	Winter vetch	830	2
Switzerland	2014	39	Winter vetch	831	2
Switzerland	2014	39	Winter vetch	832	1
Switzerland	2014	39	Winter vetch	833	2
Switzerland	2014	39	Winter vetch	834	2
Switzerland	2014	39	Winter vetch	835	2
Switzerland	2014	39	Winter vetch	836	2
Switzerland	2014	39	Winter vetch	837	2
Switzerland	2014	40	Winter vetch	838	2
Switzerland	2014	40	Winter vetch	839	2
Switzerland	2014	40	Winter vetch	840	2
Switzerland	2014	40	Winter vetch	841	2
Switzerland	2014	40	Winter vetch	842	2
Switzerland	2014	40	Winter vetch	843	1
Switzerland	2014	40	Winter vetch	844	2
Switzerland	2014	40	Winter vetch	845	2
Switzerland	2014	40	Winter vetch	846	2
Switzerland	2014	40	Winter vetch	847	1
Switzerland	2014	40	Winter vetch	848	2
Switzerland	2014	40	Winter vetch	849	2
Switzerland	2014	40	Winter vetch	850	1
Switzerland	2014	40	Winter vetch	851	2
Switzerland	2014	40	Winter vetch	852	2
Switzerland	2014	40	Winter vetch	853	2
Switzerland	2014	40	Winter vetch	854	2
Switzerland	2014	40	Winter vetch	855	1
Switzerland	2014	40	Winter vetch	856	2
Switzerland	2014	40	Winter vetch	857	2
Switzerland	2014	45	Winter vetch	858	2
Switzerland	2014	45	Winter vetch	859	2
Switzerland	2014	45	Winter vetch	860	2
Switzerland	2014	45	Winter vetch	861	2
Switzerland	2014	45	Winter vetch	862	2
Switzerland	2014	45	Winter vetch	863	2
Switzerland	2014	45	Winter vetch	864	2
Switzerland	2014	45	Winter vetch	865	2
Switzerland	2014	45	Winter vetch	866	2
Switzerland	2014	45	Winter vetch	867	2
Switzerland	2014	45	Winter vetch	868	2
Switzerland	2014	45	Winter vetch	869	2
Switzerland	2014	45	Winter vetch	870	2
Switzerland	2014	45	Winter vetch	871	1
Switzerland	2014	45	Winter vetch	872	2
Switzerland	2014	45	Winter vetch	873	2
Switzerland	2014	45	Winter vetch	874	2
Switzerland	2014	45	Winter vetch	875	1
Switzerland	2014	45	Winter vetch	876	1
Switzerland	2014	45	Winter vetch	877	2
Switzerland	2014	46	Winter vetch	878	3
Switzerland	2014	46	Winter vetch	879	2
Switzerland	2014	46	Winter vetch	880	2
Switzerland	2014	46	Winter vetch	881	2
Switzerland	2014	46	Winter vetch	882	2
Switzerland	2014	46	Winter vetch	883	2
Switzerland	2014	46	Winter vetch	884	3.5
Switzerland	2014	46	Winter vetch	885	2
Switzerland	2014	46	Winter vetch	886	2
Switzerland	2014	46	Winter vetch	887	2
Switzerland	2014	46	Winter vetch	888	1
Switzerland	2014	46	Winter vetch	889	2
Switzerland	2014	46	Winter vetch	890	2
Switzerland	2014	46	Winter vetch	891	2
Switzerland	2014	46	Winter vetch	892	2
Switzerland	2014	46	Winter vetch	893	2
Switzerland	2014	53	Winter vetch	894	2
Switzerland	2014	53	Winter vetch	895	2
Switzerland	2014	53	Winter vetch	896	2
Switzerland	2014	53	Winter vetch	897	1
Switzerland	2014	53	Winter vetch	898	2
Switzerland	2014	53	Winter vetch	899	2
Switzerland	2014	53	Winter vetch	900	2
Switzerland	2014	53	Winter vetch	901	2
Switzerland	2014	53	Winter vetch	902	1
Switzerland	2014	53	Winter vetch	903	2
Switzerland	2014	53	Winter vetch	904	2
Switzerland	2014	53	Winter vetch	905	2
Switzerland	2014	53	Winter vetch	906	2
Switzerland	2014	53	Winter vetch	907	2
Switzerland	2014	53	Winter vetch	908	2
Switzerland	2014	53	Winter vetch	909	3
Switzerland	2014	53	Winter vetch	910	2
Switzerland	2014	53	Winter vetch	911	2
Switzerland	2014	53	Winter vetch	912	2
Switzerland	2014	53	Winter vetch	913	2
Switzerland	2014	54	Winter vetch	914	1
Switzerland	2014	54	Winter vetch	915	2
Switzerland	2014	54	Winter vetch	916	2
Switzerland	2014	54	Winter vetch	917	2
Switzerland	2014	54	Winter vetch	918	1
Switzerland	2014	54	Winter vetch	919	1
Switzerland	2014	54	Winter vetch	920	2
Switzerland	2014	54	Winter vetch	921	2
Switzerland	2014	54	Winter vetch	922	2
Switzerland	2014	54	Winter vetch	923	2
Switzerland	2014	54	Winter vetch	924	1
Switzerland	2014	54	Winter vetch	925	2
Switzerland	2014	54	Winter vetch	926	2
Switzerland	2014	54	Winter vetch	927	2
Switzerland	2014	54	Winter vetch	928	2
Switzerland	2014	54	Winter vetch	929	2
Switzerland	2014	54	Winter vetch	930	2
Switzerland	2014	54	Winter vetch	931	1
Switzerland	2014	54	Winter vetch	932	2
Switzerland	2014	54	Winter vetch	933	2
Switzerland	2014	57	Winter vetch	934	2
Switzerland	2014	57	Winter vetch	935	2
Switzerland	2014	57	Winter vetch	936	2
Switzerland	2014	57	Winter vetch	937	1
Switzerland	2014	57	Winter vetch	938	1
Switzerland	2014	57	Winter vetch	939	2
Switzerland	2014	57	Winter vetch	940	2
Switzerland	2014	57	Winter vetch	941	1
Switzerland	2014	57	Winter vetch	942	2
Switzerland	2014	57	Winter vetch	943	2
Switzerland	2014	57	Winter vetch	944	1
Switzerland	2014	57	Winter vetch	945	1
Switzerland	2014	57	Winter vetch	946	2
Switzerland	2014	57	Winter vetch	947	2
Switzerland	2014	57	Winter vetch	948	2
Switzerland	2014	57	Winter vetch	949	2
Switzerland	2014	57	Winter vetch	950	2
Switzerland	2014	57	Winter vetch	951	2
Switzerland	2014	57	Winter vetch	952	1
Switzerland	2014	57	Winter vetch	953	2
Switzerland	2014	58	Winter vetch	954	2
Switzerland	2014	58	Winter vetch	955	2
Switzerland	2014	58	Winter vetch	956	2
Switzerland	2014	58	Winter vetch	957	2
Switzerland	2014	58	Winter vetch	958	2
Switzerland	2014	58	Winter vetch	959	2
Switzerland	2014	58	Winter vetch	960	2
Switzerland	2014	58	Winter vetch	961	2
Switzerland	2014	58	Winter vetch	962	2
Switzerland	2014	58	Winter vetch	963	1
Switzerland	2014	58	Winter vetch	964	2
Switzerland	2014	58	Winter vetch	965	2
Switzerland	2014	58	Winter vetch	966	2
Switzerland	2014	58	Winter vetch	967	1
Switzerland	2014	58	Winter vetch	968	2
Switzerland	2014	58	Winter vetch	969	2
Switzerland	2014	58	Winter vetch	970	3
Switzerland	2014	58	Winter vetch	971	2
Switzerland	2014	58	Winter vetch	972	2
Switzerland	2014	58	Winter vetch	973	1
Switzerland	2014	71	Winter vetch	974	3.5
Switzerland	2014	71	Winter vetch	975	2
Switzerland	2014	71	Winter vetch	976	2
Switzerland	2014	71	Winter vetch	977	2
Switzerland	2014	71	Winter vetch	978	2
Switzerland	2014	71	Winter vetch	979	3
Switzerland	2014	71	Winter vetch	980	2
Switzerland	2014	71	Winter vetch	981	1
Switzerland	2014	71	Winter vetch	982	1
Switzerland	2014	71	Winter vetch	983	2
Switzerland	2014	71	Winter vetch	984	1
Switzerland	2014	71	Winter vetch	985	2
Switzerland	2014	71	Winter vetch	986	2
Switzerland	2014	71	Winter vetch	987	2
Switzerland	2014	71	Winter vetch	988	2
Switzerland	2014	71	Winter vetch	989	1
Switzerland	2014	71	Winter vetch	990	1
Switzerland	2014	71	Winter vetch	991	2
Switzerland	2014	71	Winter vetch	992	2
Switzerland	2014	71	Winter vetch	993	2
Switzerland	2014	72	Winter vetch	994	3.5
Switzerland	2014	72	Winter vetch	995	2
Switzerland	2014	72	Winter vetch	996	2
Switzerland	2014	72	Winter vetch	997	1
Switzerland	2014	72	Winter vetch	998	2
Switzerland	2014	72	Winter vetch	999	2
Switzerland	2014	72	Winter vetch	1000	2
Switzerland	2014	72	Winter vetch	1001	2
Switzerland	2014	72	Winter vetch	1002	2
Switzerland	2014	72	Winter vetch	1003	1
Switzerland	2014	72	Winter vetch	1004	1
Switzerland	2014	72	Winter vetch	1005	2
Switzerland	2014	72	Winter vetch	1006	2
Switzerland	2014	72	Winter vetch	1007	1
Switzerland	2014	72	Winter vetch	1008	2
Switzerland	2014	72	Winter vetch	1009	2
Switzerland	2014	72	Winter vetch	1010	2
Switzerland	2014	72	Winter vetch	1011	2
Switzerland	2014	72	Winter vetch	1012	2
Switzerland	2014	72	Winter vetch	1013	2
Switzerland	2014	75	Winter vetch	1014	2
Switzerland	2014	75	Winter vetch	1015	1
Switzerland	2014	75	Winter vetch	1016	0
Switzerland	2014	75	Winter vetch	1017	2
Switzerland	2014	75	Winter vetch	1018	2
Switzerland	2014	75	Winter vetch	1019	2
Switzerland	2014	75	Winter vetch	1020	2
Switzerland	2014	75	Winter vetch	1021	2
Switzerland	2014	75	Winter vetch	1022	1
Switzerland	2014	75	Winter vetch	1023	3
Switzerland	2014	75	Winter vetch	1024	2
Switzerland	2014	75	Winter vetch	1025	2
Switzerland	2014	75	Winter vetch	1026	2
Switzerland	2014	75	Winter vetch	1027	2
Switzerland	2014	75	Winter vetch	1028	2
Switzerland	2014	75	Winter vetch	1029	2
Switzerland	2014	75	Winter vetch	1030	2
Switzerland	2014	75	Winter vetch	1031	2
Switzerland	2014	75	Winter vetch	1032	2
Switzerland	2014	75	Winter vetch	1033	2
Switzerland	2014	76	Winter vetch	1034	2
Switzerland	2014	76	Winter vetch	1035	2
Switzerland	2014	76	Winter vetch	1036	2
Switzerland	2014	76	Winter vetch	1037	2
Switzerland	2014	76	Winter vetch	1038	2
Switzerland	2014	76	Winter vetch	1039	2
Switzerland	2014	76	Winter vetch	1040	1
Switzerland	2014	76	Winter vetch	1041	2
Switzerland	2014	76	Winter vetch	1042	2
Switzerland	2014	76	Winter vetch	1043	1
Switzerland	2014	76	Winter vetch	1044	2
Switzerland	2014	76	Winter vetch	1045	1
Switzerland	2014	76	Winter vetch	1046	2
Switzerland	2014	76	Winter vetch	1047	1
Switzerland	2014	76	Winter vetch	1048	2
Switzerland	2014	76	Winter vetch	1049	2
Switzerland	2014	76	Winter vetch	1050	1
Switzerland	2014	76	Winter vetch	1051	2
Switzerland	2014	76	Winter vetch	1052	2
Switzerland	2014	76	Winter vetch	1053	2
Switzerland	2014	81	Winter vetch	1054	2
Switzerland	2014	81	Winter vetch	1055	2
Switzerland	2014	81	Winter vetch	1056	2
Switzerland	2014	81	Winter vetch	1057	1
Switzerland	2014	81	Winter vetch	1058	1
Switzerland	2014	81	Winter vetch	1059	1
Switzerland	2014	81	Winter vetch	1060	1
Switzerland	2014	81	Winter vetch	1061	0
Switzerland	2014	81	Winter vetch	1062	2
Switzerland	2014	81	Winter vetch	1063	2
Switzerland	2014	81	Winter vetch	1064	2
Switzerland	2014	81	Winter vetch	1065	2
Switzerland	2014	81	Winter vetch	1066	1
Switzerland	2014	81	Winter vetch	1067	1
Switzerland	2014	81	Winter vetch	1068	2
Switzerland	2014	81	Winter vetch	1069	1
Switzerland	2014	81	Winter vetch	1070	2
Switzerland	2014	81	Winter vetch	1071	2
Switzerland	2014	81	Winter vetch	1072	2
Switzerland	2014	81	Winter vetch	1073	1
Switzerland	2014	82	Winter vetch	1074	1
Switzerland	2014	82	Winter vetch	1075	2
Switzerland	2014	82	Winter vetch	1076	2
Switzerland	2014	82	Winter vetch	1077	1
Switzerland	2014	82	Winter vetch	1078	1
Switzerland	2014	82	Winter vetch	1079	1
Switzerland	2014	82	Winter vetch	1080	2
Switzerland	2014	82	Winter vetch	1081	1
Switzerland	2014	82	Winter vetch	1082	2
Switzerland	2014	82	Winter vetch	1083	1
Switzerland	2014	82	Winter vetch	1084	1
Switzerland	2014	82	Winter vetch	1085	1
Switzerland	2014	82	Winter vetch	1086	2
Switzerland	2014	82	Winter vetch	1087	0
Switzerland	2014	82	Winter vetch	1088	2
Switzerland	2014	82	Winter vetch	1089	2
Switzerland	2014	82	Winter vetch	1090	2
Switzerland	2014	82	Winter vetch	1091	2
Switzerland	2014	82	Winter vetch	1092	2
Switzerland	2014	82	Winter vetch	1093	2
Switzerland	2014	91	Winter vetch	1094	1
Switzerland	2014	91	Winter vetch	1095	2
Switzerland	2014	91	Winter vetch	1096	2
Switzerland	2014	91	Winter vetch	1097	1
Switzerland	2014	91	Winter vetch	1098	2
Switzerland	2014	91	Winter vetch	1099	2
Switzerland	2014	91	Winter vetch	1100	2
Switzerland	2014	91	Winter vetch	1101	1
Switzerland	2014	91	Winter vetch	1102	2
Switzerland	2014	91	Winter vetch	1103	1
Switzerland	2014	91	Winter vetch	1104	2
Switzerland	2014	91	Winter vetch	1105	2
Switzerland	2014	91	Winter vetch	1106	1
Switzerland	2014	91	Winter vetch	1107	2
Switzerland	2014	91	Winter vetch	1108	2
Switzerland	2014	91	Winter vetch	1109	2
Switzerland	2014	91	Winter vetch	1110	1
Switzerland	2014	91	Winter vetch	1111	2
Switzerland	2014	91	Winter vetch	1112	2
Switzerland	2014	91	Winter vetch	1113	3
Switzerland	2014	92	Winter vetch	1114	2
Switzerland	2014	92	Winter vetch	1115	2
Switzerland	2014	92	Winter vetch	1116	1
Switzerland	2014	92	Winter vetch	1117	2
Switzerland	2014	92	Winter vetch	1118	2
Switzerland	2014	92	Winter vetch	1119	2
Switzerland	2014	92	Winter vetch	1120	1
Switzerland	2014	92	Winter vetch	1121	1
Switzerland	2014	92	Winter vetch	1122	3
Switzerland	2014	92	Winter vetch	1123	2
Switzerland	2014	92	Winter vetch	1124	2
Switzerland	2014	92	Winter vetch	1125	1
Switzerland	2014	92	Winter vetch	1126	2
Switzerland	2014	92	Winter vetch	1127	1
Switzerland	2014	92	Winter vetch	1128	2
Switzerland	2014	92	Winter vetch	1129	2
Switzerland	2014	92	Winter vetch	1130	1
Switzerland	2014	92	Winter vetch	1131	1
Switzerland	2014	92	Winter vetch	1132	2
Switzerland	2014	92	Winter vetch	1133	2
Switzerland	2014	5	Subterranean clover	1134	0
Switzerland	2014	5	Subterranean clover	1135	0
Switzerland	2014	5	Subterranean clover	1136	0
Switzerland	2014	5	Subterranean clover	1137	0
Switzerland	2014	5	Subterranean clover	1138	0
Switzerland	2014	5	Subterranean clover	1139	0
Switzerland	2014	5	Subterranean clover	1140	0
Switzerland	2014	5	Subterranean clover	1141	0
Switzerland	2014	5	Subterranean clover	1142	1
Switzerland	2014	5	Subterranean clover	1143	1
Switzerland	2014	5	Subterranean clover	1144	1
Switzerland	2014	5	Subterranean clover	1145	1
Switzerland	2014	5	Subterranean clover	1146	1
Switzerland	2014	5	Subterranean clover	1147	1
Switzerland	2014	5	Subterranean clover	1148	1
Switzerland	2014	5	Subterranean clover	1149	1
Switzerland	2014	5	Subterranean clover	1150	1
Switzerland	2014	5	Subterranean clover	1151	1
Switzerland	2014	5	Subterranean clover	1152	1
Switzerland	2014	5	Subterranean clover	1153	1
Switzerland	2014	5	Subterranean clover	1154	2
Switzerland	2014	5	Subterranean clover	1155	2
Switzerland	2014	5	Subterranean clover	1156	1
Switzerland	2014	5	Subterranean clover	1157	1
Switzerland	2014	5	Subterranean clover	1158	1
Switzerland	2014	5	Subterranean clover	1159	1
Switzerland	2014	5	Subterranean clover	1160	1
Switzerland	2014	5	Subterranean clover	1161	1
Switzerland	2014	5	Subterranean clover	1162	1
Switzerland	2014	5	Subterranean clover	1163	1
Switzerland	2014	5	Subterranean clover	1164	1
Switzerland	2014	5	Subterranean clover	1165	1
Switzerland	2014	5	Subterranean clover	1166	2
Switzerland	2014	5	Subterranean clover	1167	2
Switzerland	2014	5	Subterranean clover	1168	2
Switzerland	2014	5	Subterranean clover	1169	2
Switzerland	2014	5	Subterranean clover	1170	2
Switzerland	2014	5	Subterranean clover	1171	2
Switzerland	2014	5	Subterranean clover	1172	2
Switzerland	2014	5	Subterranean clover	1173	2
Switzerland	2014	5	Subterranean clover	1174	2
Switzerland	2014	5	Subterranean clover	1175	2
Switzerland	2014	5	Subterranean clover	1176	2
Switzerland	2014	5	Subterranean clover	1177	2
Switzerland	2014	5	Subterranean clover	1178	2
Switzerland	2014	5	Subterranean clover	1179	2
Switzerland	2014	5	Subterranean clover	1180	3
Switzerland	2014	5	Subterranean clover	1181	3
Switzerland	2014	5	Subterranean clover	1182	3
Switzerland	2014	5	Subterranean clover	1183	3
Switzerland	2014	5	Subterranean clover	1184	3
Switzerland	2014	5	Subterranean clover	1185	3
Switzerland	2014	5	Subterranean clover	1186	3
Switzerland	2014	6	Subterranean clover	1187	0
Switzerland	2014	6	Subterranean clover	1188	0
Switzerland	2014	6	Subterranean clover	1189	0
Switzerland	2014	6	Subterranean clover	1190	0
Switzerland	2014	6	Subterranean clover	1191	0
Switzerland	2014	6	Subterranean clover	1192	1
Switzerland	2014	6	Subterranean clover	1193	1
Switzerland	2014	6	Subterranean clover	1194	1
Switzerland	2014	6	Subterranean clover	1195	1
Switzerland	2014	6	Subterranean clover	1196	1
Switzerland	2014	6	Subterranean clover	1197	1
Switzerland	2014	6	Subterranean clover	1198	1
Switzerland	2014	6	Subterranean clover	1199	1
Switzerland	2014	6	Subterranean clover	1200	1
Switzerland	2014	6	Subterranean clover	1201	1
Switzerland	2014	6	Subterranean clover	1202	1
Switzerland	2014	6	Subterranean clover	1203	1
Switzerland	2014	6	Subterranean clover	1204	1
Switzerland	2014	6	Subterranean clover	1205	1
Switzerland	2014	6	Subterranean clover	1206	1
Switzerland	2014	6	Subterranean clover	1207	1
Switzerland	2014	6	Subterranean clover	1208	1
Switzerland	2014	6	Subterranean clover	1209	1
Switzerland	2014	6	Subterranean clover	1210	1
Switzerland	2014	6	Subterranean clover	1211	1
Switzerland	2014	6	Subterranean clover	1212	1
Switzerland	2014	6	Subterranean clover	1213	1
Switzerland	2014	6	Subterranean clover	1214	2
Switzerland	2014	6	Subterranean clover	1215	2
Switzerland	2014	6	Subterranean clover	1216	2
Switzerland	2014	6	Subterranean clover	1217	2
Switzerland	2014	6	Subterranean clover	1218	2
Switzerland	2014	6	Subterranean clover	1219	2
Switzerland	2014	6	Subterranean clover	1220	2
Switzerland	2014	6	Subterranean clover	1221	2
Switzerland	2014	6	Subterranean clover	1222	2
Switzerland	2014	6	Subterranean clover	1223	2
Switzerland	2014	6	Subterranean clover	1224	3
Switzerland	2014	6	Subterranean clover	1225	3
Switzerland	2014	6	Subterranean clover	1226	3
Switzerland	2014	6	Subterranean clover	1227	3
Switzerland	2014	6	Subterranean clover	1228	3
Switzerland	2014	6	Subterranean clover	1229	3
Switzerland	2014	6	Subterranean clover	1230	3
Switzerland	2014	6	Subterranean clover	1231	3
Switzerland	2014	6	Subterranean clover	1232	3
Switzerland	2014	15	Subterranean clover	1233	1
Switzerland	2014	15	Subterranean clover	1234	1
Switzerland	2014	15	Subterranean clover	1235	1
Switzerland	2014	15	Subterranean clover	1236	1
Switzerland	2014	15	Subterranean clover	1237	1
Switzerland	2014	15	Subterranean clover	1238	1
Switzerland	2014	15	Subterranean clover	1239	1
Switzerland	2014	15	Subterranean clover	1240	1
Switzerland	2014	15	Subterranean clover	1241	1
Switzerland	2014	15	Subterranean clover	1242	1
Switzerland	2014	15	Subterranean clover	1243	1
Switzerland	2014	15	Subterranean clover	1244	1
Switzerland	2014	15	Subterranean clover	1245	1
Switzerland	2014	15	Subterranean clover	1246	2
Switzerland	2014	15	Subterranean clover	1247	2
Switzerland	2014	15	Subterranean clover	1248	2
Switzerland	2014	15	Subterranean clover	1249	2
Switzerland	2014	15	Subterranean clover	1250	2
Switzerland	2014	15	Subterranean clover	1251	2
Switzerland	2014	15	Subterranean clover	1252	2
Switzerland	2014	15	Subterranean clover	1253	2
Switzerland	2014	15	Subterranean clover	1254	2
Switzerland	2014	15	Subterranean clover	1255	3
Switzerland	2014	15	Subterranean clover	1256	0
Switzerland	2014	15	Subterranean clover	1257	0
Switzerland	2014	15	Subterranean clover	1258	0
Switzerland	2014	15	Subterranean clover	1259	0
Switzerland	2014	15	Subterranean clover	1260	0
Switzerland	2014	15	Subterranean clover	1261	0
Switzerland	2014	15	Subterranean clover	1262	0
Switzerland	2014	15	Subterranean clover	1263	0
Switzerland	2014	15	Subterranean clover	1264	1
Switzerland	2014	15	Subterranean clover	1265	1
Switzerland	2014	15	Subterranean clover	1266	1
Switzerland	2014	15	Subterranean clover	1267	1
Switzerland	2014	15	Subterranean clover	1268	1
Switzerland	2014	15	Subterranean clover	1269	1
Switzerland	2014	15	Subterranean clover	1270	1
Switzerland	2014	15	Subterranean clover	1271	1
Switzerland	2014	15	Subterranean clover	1272	1
Switzerland	2014	15	Subterranean clover	1273	1
Switzerland	2014	15	Subterranean clover	1274	1
Switzerland	2014	15	Subterranean clover	1275	1
Switzerland	2014	15	Subterranean clover	1276	1
Switzerland	2014	15	Subterranean clover	1277	1
Switzerland	2014	15	Subterranean clover	1278	2
Switzerland	2014	15	Subterranean clover	1279	0
Switzerland	2014	15	Subterranean clover	1280	0
Switzerland	2014	15	Subterranean clover	1281	0
Switzerland	2014	15	Subterranean clover	1282	1
Switzerland	2014	15	Subterranean clover	1283	1
Switzerland	2014	15	Subterranean clover	1284	1
Switzerland	2014	15	Subterranean clover	1285	1
Switzerland	2014	15	Subterranean clover	1286	1
Switzerland	2014	15	Subterranean clover	1287	1
Switzerland	2014	15	Subterranean clover	1288	1
Switzerland	2014	15	Subterranean clover	1289	1
Switzerland	2014	15	Subterranean clover	1290	1
Switzerland	2014	15	Subterranean clover	1291	1
Switzerland	2014	15	Subterranean clover	1292	1
Switzerland	2014	15	Subterranean clover	1293	1
Switzerland	2014	15	Subterranean clover	1294	1
Switzerland	2014	15	Subterranean clover	1295	1
Switzerland	2014	15	Subterranean clover	1296	1
Switzerland	2014	15	Subterranean clover	1297	1
Switzerland	2014	15	Subterranean clover	1298	2
Switzerland	2014	15	Subterranean clover	1299	2
Switzerland	2014	16	Subterranean clover	1300	0
Switzerland	2014	16	Subterranean clover	1301	0
Switzerland	2014	16	Subterranean clover	1302	0
Switzerland	2014	16	Subterranean clover	1303	0
Switzerland	2014	16	Subterranean clover	1304	0
Switzerland	2014	16	Subterranean clover	1305	0
Switzerland	2014	16	Subterranean clover	1306	0
Switzerland	2014	16	Subterranean clover	1307	1
Switzerland	2014	16	Subterranean clover	1308	1
Switzerland	2014	16	Subterranean clover	1309	1
Switzerland	2014	16	Subterranean clover	1310	1
Switzerland	2014	16	Subterranean clover	1311	1
Switzerland	2014	16	Subterranean clover	1312	1
Switzerland	2014	16	Subterranean clover	1313	1
Switzerland	2014	16	Subterranean clover	1314	1
Switzerland	2014	16	Subterranean clover	1315	1
Switzerland	2014	16	Subterranean clover	1316	1
Switzerland	2014	16	Subterranean clover	1317	1
Switzerland	2014	16	Subterranean clover	1318	1
Switzerland	2014	16	Subterranean clover	1319	2
Switzerland	2014	19	Subterranean clover	1320	1
Switzerland	2014	19	Subterranean clover	1321	1
Switzerland	2014	19	Subterranean clover	1322	1
Switzerland	2014	19	Subterranean clover	1323	1
Switzerland	2014	19	Subterranean clover	1324	1
Switzerland	2014	19	Subterranean clover	1325	1
Switzerland	2014	19	Subterranean clover	1326	1
Switzerland	2014	19	Subterranean clover	1327	1
Switzerland	2014	19	Subterranean clover	1328	2
Switzerland	2014	19	Subterranean clover	1329	2
Switzerland	2014	19	Subterranean clover	1330	2
Switzerland	2014	19	Subterranean clover	1331	2
Switzerland	2014	19	Subterranean clover	1332	2
Switzerland	2014	19	Subterranean clover	1333	2
Switzerland	2014	19	Subterranean clover	1334	2
Switzerland	2014	19	Subterranean clover	1335	2
Switzerland	2014	19	Subterranean clover	1336	2
Switzerland	2014	19	Subterranean clover	1337	2
Switzerland	2014	19	Subterranean clover	1338	0
Switzerland	2014	19	Subterranean clover	1339	0
Switzerland	2014	19	Subterranean clover	1340	0
Switzerland	2014	19	Subterranean clover	1341	0
Switzerland	2014	19	Subterranean clover	1342	0
Switzerland	2014	19	Subterranean clover	1343	0
Switzerland	2014	19	Subterranean clover	1344	0
Switzerland	2014	19	Subterranean clover	1345	0
Switzerland	2014	19	Subterranean clover	1346	0
Switzerland	2014	19	Subterranean clover	1347	0
Switzerland	2014	19	Subterranean clover	1348	0
Switzerland	2014	19	Subterranean clover	1349	0
Switzerland	2014	19	Subterranean clover	1350	0
Switzerland	2014	19	Subterranean clover	1351	1
Switzerland	2014	19	Subterranean clover	1352	1
Switzerland	2014	19	Subterranean clover	1353	1
Switzerland	2014	19	Subterranean clover	1354	1
Switzerland	2014	19	Subterranean clover	1355	1
Switzerland	2014	19	Subterranean clover	1356	1
Switzerland	2014	19	Subterranean clover	1357	1
Switzerland	2014	19	Subterranean clover	1358	1
Switzerland	2014	19	Subterranean clover	1359	1
Switzerland	2014	19	Subterranean clover	1360	1
Switzerland	2014	19	Subterranean clover	1361	1
Switzerland	2014	19	Subterranean clover	1362	1
Switzerland	2014	19	Subterranean clover	1363	1
Switzerland	2014	19	Subterranean clover	1364	1
Switzerland	2014	19	Subterranean clover	1365	1
Switzerland	2014	19	Subterranean clover	1366	1
Switzerland	2014	19	Subterranean clover	1367	1
Switzerland	2014	19	Subterranean clover	1368	2
Switzerland	2014	19	Subterranean clover	1369	2
Switzerland	2014	19	Subterranean clover	1370	2
Switzerland	2014	19	Subterranean clover	1371	2
Switzerland	2014	19	Subterranean clover	1372	2
Switzerland	2014	19	Subterranean clover	1373	2
Switzerland	2014	19	Subterranean clover	1374	2
Switzerland	2014	20	Subterranean clover	1375	0
Switzerland	2014	20	Subterranean clover	1376	0
Switzerland	2014	20	Subterranean clover	1377	0
Switzerland	2014	20	Subterranean clover	1378	0
Switzerland	2014	20	Subterranean clover	1379	1
Switzerland	2014	20	Subterranean clover	1380	1
Switzerland	2014	20	Subterranean clover	1381	1
Switzerland	2014	20	Subterranean clover	1382	1
Switzerland	2014	20	Subterranean clover	1383	1
Switzerland	2014	20	Subterranean clover	1384	1
Switzerland	2014	20	Subterranean clover	1385	1
Switzerland	2014	20	Subterranean clover	1386	1
Switzerland	2014	20	Subterranean clover	1387	1
Switzerland	2014	20	Subterranean clover	1388	1
Switzerland	2014	20	Subterranean clover	1389	1
Switzerland	2014	20	Subterranean clover	1390	1
Switzerland	2014	20	Subterranean clover	1391	1
Switzerland	2014	20	Subterranean clover	1392	1
Switzerland	2014	20	Subterranean clover	1393	2
Switzerland	2014	20	Subterranean clover	1394	2
Switzerland	2014	25	Subterranean clover	1395	0
Switzerland	2014	25	Subterranean clover	1396	0
Switzerland	2014	25	Subterranean clover	1397	0
Switzerland	2014	25	Subterranean clover	1398	0
Switzerland	2014	25	Subterranean clover	1399	1
Switzerland	2014	25	Subterranean clover	1400	1
Switzerland	2014	25	Subterranean clover	1401	1
Switzerland	2014	25	Subterranean clover	1402	1
Switzerland	2014	25	Subterranean clover	1403	1
Switzerland	2014	25	Subterranean clover	1404	1
Switzerland	2014	25	Subterranean clover	1405	1
Switzerland	2014	25	Subterranean clover	1406	1
Switzerland	2014	25	Subterranean clover	1407	1
Switzerland	2014	25	Subterranean clover	1408	1
Switzerland	2014	25	Subterranean clover	1409	1
Switzerland	2014	25	Subterranean clover	1410	1
Switzerland	2014	25	Subterranean clover	1411	1
Switzerland	2014	25	Subterranean clover	1412	2
Switzerland	2014	26	Subterranean clover	1413	1
Switzerland	2014	26	Subterranean clover	1414	1
Switzerland	2014	26	Subterranean clover	1415	1
Switzerland	2014	26	Subterranean clover	1416	1
Switzerland	2014	26	Subterranean clover	1417	1
Switzerland	2014	26	Subterranean clover	1418	1
Switzerland	2014	26	Subterranean clover	1419	1
Switzerland	2014	26	Subterranean clover	1420	1
Switzerland	2014	26	Subterranean clover	1421	2
Switzerland	2014	26	Subterranean clover	1422	2
Switzerland	2014	26	Subterranean clover	1423	2
Switzerland	2014	26	Subterranean clover	1424	2
Switzerland	2014	26	Subterranean clover	1425	2
Switzerland	2014	26	Subterranean clover	1426	2
Switzerland	2014	26	Subterranean clover	1427	3
Switzerland	2014	26	Subterranean clover	1428	3
Switzerland	2014	26	Subterranean clover	1429	3
Switzerland	2014	26	Subterranean clover	1430	3
Switzerland	2014	26	Subterranean clover	1431	3
Switzerland	2014	26	Subterranean clover	1432	3
Switzerland	2014	26	Subterranean clover	1433	3
Switzerland	2014	26	Subterranean clover	1434	3
Switzerland	2014	26	Subterranean clover	1435	3
Switzerland	2014	26	Subterranean clover	1436	3
Switzerland	2014	26	Subterranean clover	1437	4
Switzerland	2014	26	Subterranean clover	1438	0
Switzerland	2014	26	Subterranean clover	1439	0
Switzerland	2014	26	Subterranean clover	1440	1
Switzerland	2014	26	Subterranean clover	1441	1
Switzerland	2014	26	Subterranean clover	1442	1
Switzerland	2014	26	Subterranean clover	1443	1
Switzerland	2014	26	Subterranean clover	1444	1
Switzerland	2014	26	Subterranean clover	1445	1
Switzerland	2014	26	Subterranean clover	1446	1
Switzerland	2014	26	Subterranean clover	1447	1
Switzerland	2014	26	Subterranean clover	1448	1
Switzerland	2014	26	Subterranean clover	1449	1
Switzerland	2014	26	Subterranean clover	1450	1
Switzerland	2014	26	Subterranean clover	1451	1
Switzerland	2014	26	Subterranean clover	1452	1
Switzerland	2014	26	Subterranean clover	1453	1
Switzerland	2014	26	Subterranean clover	1454	1
Switzerland	2014	26	Subterranean clover	1455	1
Switzerland	2014	26	Subterranean clover	1456	1
Switzerland	2014	26	Subterranean clover	1457	1
Switzerland	2014	26	Subterranean clover	1458	2
Switzerland	2014	26	Subterranean clover	1459	1
Switzerland	2014	26	Subterranean clover	1460	1
Switzerland	2014	26	Subterranean clover	1461	1
Switzerland	2014	26	Subterranean clover	1462	1
Switzerland	2014	26	Subterranean clover	1463	1
Switzerland	2014	26	Subterranean clover	1464	1
Switzerland	2014	26	Subterranean clover	1465	1
Switzerland	2014	26	Subterranean clover	1466	1
Switzerland	2014	26	Subterranean clover	1467	1
Switzerland	2014	26	Subterranean clover	1468	1
Switzerland	2014	26	Subterranean clover	1469	1
Switzerland	2014	26	Subterranean clover	1470	1
Switzerland	2014	26	Subterranean clover	1471	1
Switzerland	2014	26	Subterranean clover	1472	1
Switzerland	2014	26	Subterranean clover	1473	2
Switzerland	2014	26	Subterranean clover	1474	2
Switzerland	2014	26	Subterranean clover	1475	2
Switzerland	2014	26	Subterranean clover	1476	2
Switzerland	2014	26	Subterranean clover	1477	2
Switzerland	2014	26	Subterranean clover	1478	3
Switzerland	2014	26	Subterranean clover	1479	3
Switzerland	2014	26	Subterranean clover	1480	3
Switzerland	2014	37	Subterranean clover	1481	0
Switzerland	2014	37	Subterranean clover	1482	0
Switzerland	2014	37	Subterranean clover	1483	0
Switzerland	2014	37	Subterranean clover	1484	0
Switzerland	2014	37	Subterranean clover	1485	0
Switzerland	2014	37	Subterranean clover	1486	0
Switzerland	2014	37	Subterranean clover	1487	0
Switzerland	2014	37	Subterranean clover	1488	0
Switzerland	2014	37	Subterranean clover	1489	0
Switzerland	2014	37	Subterranean clover	1490	0
Switzerland	2014	37	Subterranean clover	1491	0
Switzerland	2014	37	Subterranean clover	1492	1
Switzerland	2014	37	Subterranean clover	1493	1
Switzerland	2014	37	Subterranean clover	1494	1
Switzerland	2014	37	Subterranean clover	1495	1
Switzerland	2014	37	Subterranean clover	1496	1
Switzerland	2014	37	Subterranean clover	1497	1
Switzerland	2014	37	Subterranean clover	1498	2
Switzerland	2014	37	Subterranean clover	1499	3
Switzerland	2014	38	Subterranean clover	1500	0
Switzerland	2014	38	Subterranean clover	1501	0
Switzerland	2014	38	Subterranean clover	1502	0
Switzerland	2014	38	Subterranean clover	1503	0
Switzerland	2014	38	Subterranean clover	1504	1
Switzerland	2014	38	Subterranean clover	1505	1
Switzerland	2014	38	Subterranean clover	1506	1
Switzerland	2014	38	Subterranean clover	1507	1
Switzerland	2014	38	Subterranean clover	1508	1
Switzerland	2014	38	Subterranean clover	1509	1
Switzerland	2014	38	Subterranean clover	1510	1
Switzerland	2014	38	Subterranean clover	1511	1
Switzerland	2014	38	Subterranean clover	1512	1
Switzerland	2014	38	Subterranean clover	1513	1
Switzerland	2014	38	Subterranean clover	1514	1
Switzerland	2014	38	Subterranean clover	1515	1
Switzerland	2014	38	Subterranean clover	1516	1
Switzerland	2014	38	Subterranean clover	1517	1
Switzerland	2014	38	Subterranean clover	1518	1
Switzerland	2014	38	Subterranean clover	1519	1
Switzerland	2014	38	Subterranean clover	1520	1
Switzerland	2014	38	Subterranean clover	1521	1
Switzerland	2014	38	Subterranean clover	1522	1
Switzerland	2014	38	Subterranean clover	1523	2
Switzerland	2014	38	Subterranean clover	1524	2
Switzerland	2014	38	Subterranean clover	1525	2
Switzerland	2014	38	Subterranean clover	1526	2
Switzerland	2014	38	Subterranean clover	1527	0
Switzerland	2014	38	Subterranean clover	1528	1
Switzerland	2014	38	Subterranean clover	1529	1
Switzerland	2014	38	Subterranean clover	1530	1
Switzerland	2014	38	Subterranean clover	1531	1
Switzerland	2014	38	Subterranean clover	1532	1
Switzerland	2014	38	Subterranean clover	1533	1
Switzerland	2014	38	Subterranean clover	1534	1
Switzerland	2014	38	Subterranean clover	1535	1
Switzerland	2014	38	Subterranean clover	1536	1
Switzerland	2014	38	Subterranean clover	1537	1
Switzerland	2014	38	Subterranean clover	1538	1
Switzerland	2014	38	Subterranean clover	1539	1
Switzerland	2014	38	Subterranean clover	1540	1
Switzerland	2014	38	Subterranean clover	1541	1
Switzerland	2014	38	Subterranean clover	1542	1
Switzerland	2014	38	Subterranean clover	1543	1
Switzerland	2014	38	Subterranean clover	1544	1
Switzerland	2014	38	Subterranean clover	1545	1
Switzerland	2014	38	Subterranean clover	1546	2
Switzerland	2014	38	Subterranean clover	1547	0
Switzerland	2014	38	Subterranean clover	1548	0
Switzerland	2014	38	Subterranean clover	1549	1
Switzerland	2014	38	Subterranean clover	1550	1
Switzerland	2014	38	Subterranean clover	1551	1
Switzerland	2014	38	Subterranean clover	1552	1
Switzerland	2014	38	Subterranean clover	1553	1
Switzerland	2014	38	Subterranean clover	1554	1
Switzerland	2014	38	Subterranean clover	1555	1
Switzerland	2014	38	Subterranean clover	1556	1
Switzerland	2014	38	Subterranean clover	1557	1
Switzerland	2014	38	Subterranean clover	1558	1
Switzerland	2014	38	Subterranean clover	1559	1
Switzerland	2014	38	Subterranean clover	1560	1
Switzerland	2014	38	Subterranean clover	1561	1
Switzerland	2014	38	Subterranean clover	1562	1
Switzerland	2014	38	Subterranean clover	1563	1
Switzerland	2014	38	Subterranean clover	1564	1
Switzerland	2014	38	Subterranean clover	1565	1
Switzerland	2014	38	Subterranean clover	1566	1
Switzerland	2014	38	Subterranean clover	1567	2
Switzerland	2014	38	Subterranean clover	1568	2
Switzerland	2014	38	Subterranean clover	1569	2
Switzerland	2014	38	Subterranean clover	1570	2
Switzerland	2014	38	Subterranean clover	1571	2
Switzerland	2014	38	Subterranean clover	1572	2
Switzerland	2014	38	Subterranean clover	1573	2
Switzerland	2014	38	Subterranean clover	1574	2
Switzerland	2014	41	Subterranean clover	1575	0
Switzerland	2014	41	Subterranean clover	1576	0
Switzerland	2014	41	Subterranean clover	1577	0
Switzerland	2014	41	Subterranean clover	1578	0
Switzerland	2014	41	Subterranean clover	1579	0
Switzerland	2014	41	Subterranean clover	1580	0
Switzerland	2014	41	Subterranean clover	1581	0
Switzerland	2014	41	Subterranean clover	1582	0
Switzerland	2014	41	Subterranean clover	1583	0
Switzerland	2014	41	Subterranean clover	1584	0
Switzerland	2014	41	Subterranean clover	1585	0
Switzerland	2014	41	Subterranean clover	1586	0
Switzerland	2014	41	Subterranean clover	1587	1
Switzerland	2014	41	Subterranean clover	1588	1
Switzerland	2014	41	Subterranean clover	1589	1
Switzerland	2014	41	Subterranean clover	1590	1
Switzerland	2014	41	Subterranean clover	1591	1
Switzerland	2014	41	Subterranean clover	1592	1
Switzerland	2014	41	Subterranean clover	1593	1
Switzerland	2014	41	Subterranean clover	1594	1
Switzerland	2014	41	Subterranean clover	1595	1
Switzerland	2014	41	Subterranean clover	1596	1
Switzerland	2014	41	Subterranean clover	1597	1
Switzerland	2014	41	Subterranean clover	1598	1
Switzerland	2014	41	Subterranean clover	1599	1
Switzerland	2014	41	Subterranean clover	1600	0
Switzerland	2014	41	Subterranean clover	1601	0
Switzerland	2014	41	Subterranean clover	1602	0
Switzerland	2014	41	Subterranean clover	1603	1
Switzerland	2014	41	Subterranean clover	1604	1
Switzerland	2014	41	Subterranean clover	1605	1
Switzerland	2014	41	Subterranean clover	1606	1
Switzerland	2014	41	Subterranean clover	1607	1
Switzerland	2014	41	Subterranean clover	1608	1
Switzerland	2014	41	Subterranean clover	1609	1
Switzerland	2014	41	Subterranean clover	1610	1
Switzerland	2014	41	Subterranean clover	1611	1
Switzerland	2014	41	Subterranean clover	1612	1
Switzerland	2014	41	Subterranean clover	1613	1
Switzerland	2014	41	Subterranean clover	1614	1
Switzerland	2014	41	Subterranean clover	1615	1
Switzerland	2014	41	Subterranean clover	1616	1
Switzerland	2014	41	Subterranean clover	1617	1
Switzerland	2014	41	Subterranean clover	1618	1
Switzerland	2014	41	Subterranean clover	1619	1
Switzerland	2014	41	Subterranean clover	1620	1
Switzerland	2014	41	Subterranean clover	1621	1
Switzerland	2014	41	Subterranean clover	1622	2
Switzerland	2014	41	Subterranean clover	1623	2
Switzerland	2014	41	Subterranean clover	1624	2
Switzerland	2014	41	Subterranean clover	1625	2
Switzerland	2014	41	Subterranean clover	1626	2
Switzerland	2014	41	Subterranean clover	1627	2
Switzerland	2014	42	Subterranean clover	1628	0
Switzerland	2014	42	Subterranean clover	1629	0
Switzerland	2014	42	Subterranean clover	1630	0
Switzerland	2014	42	Subterranean clover	1631	0
Switzerland	2014	42	Subterranean clover	1632	0
Switzerland	2014	42	Subterranean clover	1633	0
Switzerland	2014	42	Subterranean clover	1634	1
Switzerland	2014	42	Subterranean clover	1635	1
Switzerland	2014	42	Subterranean clover	1636	1
Switzerland	2014	42	Subterranean clover	1637	1
Switzerland	2014	42	Subterranean clover	1638	1
Switzerland	2014	42	Subterranean clover	1639	1
Switzerland	2014	42	Subterranean clover	1640	1
Switzerland	2014	42	Subterranean clover	1641	1
Switzerland	2014	42	Subterranean clover	1642	1
Switzerland	2014	42	Subterranean clover	1643	1
Switzerland	2014	42	Subterranean clover	1644	1
Switzerland	2014	42	Subterranean clover	1645	2
Switzerland	2014	42	Subterranean clover	1646	0
Switzerland	2014	42	Subterranean clover	1647	0
Switzerland	2014	42	Subterranean clover	1648	0
Switzerland	2014	42	Subterranean clover	1649	1
Switzerland	2014	42	Subterranean clover	1650	1
Switzerland	2014	42	Subterranean clover	1651	1
Switzerland	2014	42	Subterranean clover	1652	1
Switzerland	2014	42	Subterranean clover	1653	1
Switzerland	2014	42	Subterranean clover	1654	1
Switzerland	2014	42	Subterranean clover	1655	1
Switzerland	2014	42	Subterranean clover	1656	1
Switzerland	2014	42	Subterranean clover	1657	1
Switzerland	2014	42	Subterranean clover	1658	1
Switzerland	2014	42	Subterranean clover	1659	1
Switzerland	2014	42	Subterranean clover	1660	1
Switzerland	2014	42	Subterranean clover	1661	1
Switzerland	2014	42	Subterranean clover	1662	1
Switzerland	2014	42	Subterranean clover	1663	1
Switzerland	2014	42	Subterranean clover	1664	1
Switzerland	2014	42	Subterranean clover	1665	1
Switzerland	2014	42	Subterranean clover	1666	2
Switzerland	2014	42	Subterranean clover	1667	2
Switzerland	2014	42	Subterranean clover	1668	2
Switzerland	2014	42	Subterranean clover	1669	2
Switzerland	2014	42	Subterranean clover	1670	2
Switzerland	2014	42	Subterranean clover	1671	2
Switzerland	2014	55	Subterranean clover	1672	1
Switzerland	2014	55	Subterranean clover	1673	1
Switzerland	2014	55	Subterranean clover	1674	1
Switzerland	2014	55	Subterranean clover	1675	1
Switzerland	2014	55	Subterranean clover	1676	1
Switzerland	2014	55	Subterranean clover	1677	1
Switzerland	2014	55	Subterranean clover	1678	1
Switzerland	2014	55	Subterranean clover	1679	1
Switzerland	2014	55	Subterranean clover	1680	1
Switzerland	2014	55	Subterranean clover	1681	1
Switzerland	2014	55	Subterranean clover	1682	1
Switzerland	2014	55	Subterranean clover	1683	1
Switzerland	2014	55	Subterranean clover	1684	1
Switzerland	2014	55	Subterranean clover	1685	1
Switzerland	2014	55	Subterranean clover	1686	1
Switzerland	2014	55	Subterranean clover	1687	1
Switzerland	2014	55	Subterranean clover	1688	1
Switzerland	2014	55	Subterranean clover	1689	1
Switzerland	2014	55	Subterranean clover	1690	2
Switzerland	2014	56	Subterranean clover	1691	1
Switzerland	2014	56	Subterranean clover	1692	1
Switzerland	2014	56	Subterranean clover	1693	1
Switzerland	2014	56	Subterranean clover	1694	1
Switzerland	2014	56	Subterranean clover	1695	1
Switzerland	2014	56	Subterranean clover	1696	1
Switzerland	2014	56	Subterranean clover	1697	1
Switzerland	2014	56	Subterranean clover	1698	1
Switzerland	2014	56	Subterranean clover	1699	1
Switzerland	2014	56	Subterranean clover	1700	2
Switzerland	2014	56	Subterranean clover	1701	2
Switzerland	2014	56	Subterranean clover	1702	2
Switzerland	2014	56	Subterranean clover	1703	2
Switzerland	2014	56	Subterranean clover	1704	2
Switzerland	2014	56	Subterranean clover	1705	2
Switzerland	2014	56	Subterranean clover	1706	2
Switzerland	2014	56	Subterranean clover	1707	3
Switzerland	2014	56	Subterranean clover	1708	3
Switzerland	2014	56	Subterranean clover	1709	3
Switzerland	2014	56	Subterranean clover	1710	0
Switzerland	2014	56	Subterranean clover	1711	0
Switzerland	2014	56	Subterranean clover	1712	0
Switzerland	2014	56	Subterranean clover	1713	0
Switzerland	2014	56	Subterranean clover	1714	1
Switzerland	2014	56	Subterranean clover	1715	1
Switzerland	2014	56	Subterranean clover	1716	1
Switzerland	2014	56	Subterranean clover	1717	1
Switzerland	2014	56	Subterranean clover	1718	1
Switzerland	2014	56	Subterranean clover	1719	1
Switzerland	2014	56	Subterranean clover	1720	1
Switzerland	2014	56	Subterranean clover	1721	1
Switzerland	2014	56	Subterranean clover	1722	1
Switzerland	2014	56	Subterranean clover	1723	1
Switzerland	2014	56	Subterranean clover	1724	1
Switzerland	2014	56	Subterranean clover	1725	1
Switzerland	2014	56	Subterranean clover	1726	1
Switzerland	2014	56	Subterranean clover	1727	1
Switzerland	2014	56	Subterranean clover	1728	1
Switzerland	2014	56	Subterranean clover	1729	1
Switzerland	2014	56	Subterranean clover	1730	1
Switzerland	2014	56	Subterranean clover	1731	1
Switzerland	2014	56	Subterranean clover	1732	1
Switzerland	2014	56	Subterranean clover	1733	1
Switzerland	2014	56	Subterranean clover	1734	1
Switzerland	2014	56	Subterranean clover	1735	1
Switzerland	2014	56	Subterranean clover	1736	1
Switzerland	2014	56	Subterranean clover	1737	1
Switzerland	2014	56	Subterranean clover	1738	1
Switzerland	2014	56	Subterranean clover	1739	1
Switzerland	2014	56	Subterranean clover	1740	1
Switzerland	2014	56	Subterranean clover	1741	1
Switzerland	2014	56	Subterranean clover	1742	1
Switzerland	2014	56	Subterranean clover	1743	2
Switzerland	2014	56	Subterranean clover	1744	2
Switzerland	2014	56	Subterranean clover	1745	3
Switzerland	2014	56	Subterranean clover	1746	4
Switzerland	2014	56	Subterranean clover	1747	1
Switzerland	2014	56	Subterranean clover	1748	1
Switzerland	2014	56	Subterranean clover	1749	1
Switzerland	2014	56	Subterranean clover	1750	1
Switzerland	2014	56	Subterranean clover	1751	1
Switzerland	2014	56	Subterranean clover	1752	1
Switzerland	2014	56	Subterranean clover	1753	1
Switzerland	2014	56	Subterranean clover	1754	2
Switzerland	2014	56	Subterranean clover	1755	2
Switzerland	2014	56	Subterranean clover	1756	2
Switzerland	2014	56	Subterranean clover	1757	2
Switzerland	2014	56	Subterranean clover	1758	2
Switzerland	2014	56	Subterranean clover	1759	3
Switzerland	2014	56	Subterranean clover	1760	3
Switzerland	2014	56	Subterranean clover	1761	3
Switzerland	2014	56	Subterranean clover	1762	3
Switzerland	2014	59	Subterranean clover	1763	0
Switzerland	2014	59	Subterranean clover	1764	0
Switzerland	2014	59	Subterranean clover	1765	0
Switzerland	2014	59	Subterranean clover	1766	0
Switzerland	2014	59	Subterranean clover	1767	0
Switzerland	2014	59	Subterranean clover	1768	0
Switzerland	2014	59	Subterranean clover	1769	0
Switzerland	2014	59	Subterranean clover	1770	0
Switzerland	2014	59	Subterranean clover	1771	1
Switzerland	2014	59	Subterranean clover	1772	1
Switzerland	2014	59	Subterranean clover	1773	1
Switzerland	2014	59	Subterranean clover	1774	1
Switzerland	2014	59	Subterranean clover	1775	1
Switzerland	2014	59	Subterranean clover	1776	1
Switzerland	2014	59	Subterranean clover	1777	1
Switzerland	2014	59	Subterranean clover	1778	1
Switzerland	2014	59	Subterranean clover	1779	1
Switzerland	2014	59	Subterranean clover	1780	1
Switzerland	2014	59	Subterranean clover	1781	1
Switzerland	2014	59	Subterranean clover	1782	1
Switzerland	2014	59	Subterranean clover	1783	1
Switzerland	2014	59	Subterranean clover	1784	1
Switzerland	2014	59	Subterranean clover	1785	1
Switzerland	2014	59	Subterranean clover	1786	1
Switzerland	2014	59	Subterranean clover	1787	1
Switzerland	2014	59	Subterranean clover	1788	2
Switzerland	2014	59	Subterranean clover	1789	0
Switzerland	2014	59	Subterranean clover	1790	0
Switzerland	2014	59	Subterranean clover	1791	0
Switzerland	2014	59	Subterranean clover	1792	0
Switzerland	2014	59	Subterranean clover	1793	0
Switzerland	2014	59	Subterranean clover	1794	0
Switzerland	2014	59	Subterranean clover	1795	1
Switzerland	2014	59	Subterranean clover	1796	1
Switzerland	2014	59	Subterranean clover	1797	1
Switzerland	2014	59	Subterranean clover	1798	1
Switzerland	2014	59	Subterranean clover	1799	1
Switzerland	2014	59	Subterranean clover	1800	1
Switzerland	2014	59	Subterranean clover	1801	1
Switzerland	2014	59	Subterranean clover	1802	1
Switzerland	2014	59	Subterranean clover	1803	1
Switzerland	2014	59	Subterranean clover	1804	1
Switzerland	2014	59	Subterranean clover	1805	1
Switzerland	2014	59	Subterranean clover	1806	1
Switzerland	2014	59	Subterranean clover	1807	1
Switzerland	2014	59	Subterranean clover	1808	1
Switzerland	2014	59	Subterranean clover	1809	1
Switzerland	2014	59	Subterranean clover	1810	1
Switzerland	2014	59	Subterranean clover	1811	1
Switzerland	2014	59	Subterranean clover	1812	2
Switzerland	2014	59	Subterranean clover	1813	2
Switzerland	2014	59	Subterranean clover	1814	2
Switzerland	2014	59	Subterranean clover	1815	2
Switzerland	2014	59	Subterranean clover	1816	2
Switzerland	2014	60	Subterranean clover	1817	0
Switzerland	2014	60	Subterranean clover	1818	0
Switzerland	2014	60	Subterranean clover	1819	0
Switzerland	2014	60	Subterranean clover	1820	1
Switzerland	2014	60	Subterranean clover	1821	1
Switzerland	2014	60	Subterranean clover	1822	1
Switzerland	2014	60	Subterranean clover	1823	1
Switzerland	2014	60	Subterranean clover	1824	1
Switzerland	2014	60	Subterranean clover	1825	1
Switzerland	2014	60	Subterranean clover	1826	1
Switzerland	2014	60	Subterranean clover	1827	1
Switzerland	2014	60	Subterranean clover	1828	1
Switzerland	2014	60	Subterranean clover	1829	1
Switzerland	2014	60	Subterranean clover	1830	1
Switzerland	2014	60	Subterranean clover	1831	1
Switzerland	2014	60	Subterranean clover	1832	1
Switzerland	2014	60	Subterranean clover	1833	1
Switzerland	2014	60	Subterranean clover	1834	1
Switzerland	2014	60	Subterranean clover	1835	2
Switzerland	2014	60	Subterranean clover	1836	2
Switzerland	2014	60	Subterranean clover	1837	0
Switzerland	2014	60	Subterranean clover	1838	0
Switzerland	2014	60	Subterranean clover	1839	0
Switzerland	2014	60	Subterranean clover	1840	0
Switzerland	2014	60	Subterranean clover	1841	0
Switzerland	2014	60	Subterranean clover	1842	0
Switzerland	2014	60	Subterranean clover	1843	1
Switzerland	2014	60	Subterranean clover	1844	1
Switzerland	2014	60	Subterranean clover	1845	1
Switzerland	2014	60	Subterranean clover	1846	1
Switzerland	2014	60	Subterranean clover	1847	1
Switzerland	2014	60	Subterranean clover	1848	1
Switzerland	2014	60	Subterranean clover	1849	1
Switzerland	2014	60	Subterranean clover	1850	1
Switzerland	2014	60	Subterranean clover	1851	1
Switzerland	2014	60	Subterranean clover	1852	1
Switzerland	2014	60	Subterranean clover	1853	1
Switzerland	2014	60	Subterranean clover	1854	1
Switzerland	2014	60	Subterranean clover	1855	1
Switzerland	2014	60	Subterranean clover	1856	1
Switzerland	2014	60	Subterranean clover	1857	1
Switzerland	2014	60	Subterranean clover	1858	1
Switzerland	2014	60	Subterranean clover	1859	1
Switzerland	2014	60	Subterranean clover	1860	1
Switzerland	2014	60	Subterranean clover	1861	1
Switzerland	2014	60	Subterranean clover	1862	1
Switzerland	2014	60	Subterranean clover	1863	1
Switzerland	2014	60	Subterranean clover	1864	1
Switzerland	2014	60	Subterranean clover	1865	1
Switzerland	2014	60	Subterranean clover	1866	2
Switzerland	2014	60	Subterranean clover	1867	2
Switzerland	2014	60	Subterranean clover	1868	2
Switzerland	2014	69	Subterranean clover	1869	0
Switzerland	2014	69	Subterranean clover	1870	0
Switzerland	2014	69	Subterranean clover	1871	0
Switzerland	2014	69	Subterranean clover	1872	0
Switzerland	2014	69	Subterranean clover	1873	0
Switzerland	2014	69	Subterranean clover	1874	0
Switzerland	2014	69	Subterranean clover	1875	0
Switzerland	2014	69	Subterranean clover	1876	0
Switzerland	2014	69	Subterranean clover	1877	0
Switzerland	2014	69	Subterranean clover	1878	0
Switzerland	2014	69	Subterranean clover	1879	0
Switzerland	2014	69	Subterranean clover	1880	0
Switzerland	2014	69	Subterranean clover	1881	1
Switzerland	2014	69	Subterranean clover	1882	1
Switzerland	2014	69	Subterranean clover	1883	1
Switzerland	2014	69	Subterranean clover	1884	1
Switzerland	2014	69	Subterranean clover	1885	1
Switzerland	2014	69	Subterranean clover	1886	1
Switzerland	2014	69	Subterranean clover	1887	1
Switzerland	2014	69	Subterranean clover	1888	1
Switzerland	2014	69	Subterranean clover	1889	1
Switzerland	2014	69	Subterranean clover	1890	1
Switzerland	2014	69	Subterranean clover	1891	1
Switzerland	2014	69	Subterranean clover	1892	2
Switzerland	2014	69	Subterranean clover	1893	2
Switzerland	2014	69	Subterranean clover	1894	2
Switzerland	2014	70	Subterranean clover	1895	0
Switzerland	2014	70	Subterranean clover	1896	1
Switzerland	2014	70	Subterranean clover	1897	1
Switzerland	2014	70	Subterranean clover	1898	1
Switzerland	2014	70	Subterranean clover	1899	1
Switzerland	2014	70	Subterranean clover	1900	1
Switzerland	2014	70	Subterranean clover	1901	1
Switzerland	2014	70	Subterranean clover	1902	1
Switzerland	2014	70	Subterranean clover	1903	1
Switzerland	2014	70	Subterranean clover	1904	1
Switzerland	2014	70	Subterranean clover	1905	1
Switzerland	2014	70	Subterranean clover	1906	1
Switzerland	2014	70	Subterranean clover	1907	1
Switzerland	2014	70	Subterranean clover	1908	1
Switzerland	2014	70	Subterranean clover	1909	1
Switzerland	2014	70	Subterranean clover	1910	1
Switzerland	2014	70	Subterranean clover	1911	1
Switzerland	2014	70	Subterranean clover	1912	1
Switzerland	2014	70	Subterranean clover	1913	2
Switzerland	2014	70	Subterranean clover	1914	2
Switzerland	2014	70	Subterranean clover	1915	2
Switzerland	2014	70	Subterranean clover	1916	2
Switzerland	2014	70	Subterranean clover	1917	2
Switzerland	2014	70	Subterranean clover	1918	2
Switzerland	2014	70	Subterranean clover	1919	2
Switzerland	2014	70	Subterranean clover	1920	3
Switzerland	2014	70	Subterranean clover	1921	0
Switzerland	2014	70	Subterranean clover	1922	0
Switzerland	2014	70	Subterranean clover	1923	0
Switzerland	2014	70	Subterranean clover	1924	0
Switzerland	2014	70	Subterranean clover	1925	0
Switzerland	2014	70	Subterranean clover	1926	0
Switzerland	2014	70	Subterranean clover	1927	0
Switzerland	2014	70	Subterranean clover	1928	1
Switzerland	2014	70	Subterranean clover	1929	1
Switzerland	2014	70	Subterranean clover	1930	1
Switzerland	2014	70	Subterranean clover	1931	1
Switzerland	2014	70	Subterranean clover	1932	1
Switzerland	2014	70	Subterranean clover	1933	1
Switzerland	2014	70	Subterranean clover	1934	1
Switzerland	2014	70	Subterranean clover	1935	1
Switzerland	2014	70	Subterranean clover	1936	1
Switzerland	2014	70	Subterranean clover	1937	1
Switzerland	2014	70	Subterranean clover	1938	1
Switzerland	2014	70	Subterranean clover	1939	1
Switzerland	2014	70	Subterranean clover	1940	1
Switzerland	2014	70	Subterranean clover	1941	0
Switzerland	2014	70	Subterranean clover	1942	1
Switzerland	2014	70	Subterranean clover	1943	1
Switzerland	2014	70	Subterranean clover	1944	1
Switzerland	2014	70	Subterranean clover	1945	1
Switzerland	2014	70	Subterranean clover	1946	1
Switzerland	2014	70	Subterranean clover	1947	1
Switzerland	2014	70	Subterranean clover	1948	1
Switzerland	2014	70	Subterranean clover	1949	1
Switzerland	2014	70	Subterranean clover	1950	1
Switzerland	2014	70	Subterranean clover	1951	1
Switzerland	2014	70	Subterranean clover	1952	1
Switzerland	2014	70	Subterranean clover	1953	1
Switzerland	2014	70	Subterranean clover	1954	1
Switzerland	2014	70	Subterranean clover	1955	1
Switzerland	2014	70	Subterranean clover	1956	1
Switzerland	2014	70	Subterranean clover	1957	1
Switzerland	2014	70	Subterranean clover	1958	2
Switzerland	2014	70	Subterranean clover	1959	2
Switzerland	2014	70	Subterranean clover	1960	2
Switzerland	2014	70	Subterranean clover	1961	2
Switzerland	2014	70	Subterranean clover	1962	2
Switzerland	2014	70	Subterranean clover	1963	2
Switzerland	2014	70	Subterranean clover	1964	2
Switzerland	2014	79	Subterranean clover	1965	0
Switzerland	2014	79	Subterranean clover	1966	0
Switzerland	2014	79	Subterranean clover	1967	1
Switzerland	2014	79	Subterranean clover	1968	1
Switzerland	2014	79	Subterranean clover	1969	1
Switzerland	2014	79	Subterranean clover	1970	1
Switzerland	2014	79	Subterranean clover	1971	1
Switzerland	2014	79	Subterranean clover	1972	1
Switzerland	2014	79	Subterranean clover	1973	1
Switzerland	2014	79	Subterranean clover	1974	1
Switzerland	2014	79	Subterranean clover	1975	1
Switzerland	2014	79	Subterranean clover	1976	1
Switzerland	2014	79	Subterranean clover	1977	1
Switzerland	2014	79	Subterranean clover	1978	1
Switzerland	2014	79	Subterranean clover	1979	1
Switzerland	2014	79	Subterranean clover	1980	1
Switzerland	2014	79	Subterranean clover	1981	1
Switzerland	2014	79	Subterranean clover	1982	1
Switzerland	2014	79	Subterranean clover	1983	1
Switzerland	2014	79	Subterranean clover	1984	2
Switzerland	2014	79	Subterranean clover	1985	1
Switzerland	2014	79	Subterranean clover	1986	1
Switzerland	2014	79	Subterranean clover	1987	1
Switzerland	2014	79	Subterranean clover	1988	1
Switzerland	2014	79	Subterranean clover	1989	1
Switzerland	2014	79	Subterranean clover	1990	2
Switzerland	2014	79	Subterranean clover	1991	2
Switzerland	2014	79	Subterranean clover	1992	2
Switzerland	2014	79	Subterranean clover	1993	2
Switzerland	2014	79	Subterranean clover	1994	2
Switzerland	2014	79	Subterranean clover	1995	2
Switzerland	2014	79	Subterranean clover	1996	2
Switzerland	2014	79	Subterranean clover	1997	3
Switzerland	2014	79	Subterranean clover	1998	3
[truncated: 2,650 more rows]
[truncated: 3 more columns]
