# Supplementary material for: Roots of symptom-free leguminous cover crop and living mulch species harbor diverse Fusarium communities that show highly variable aggressiveness on pea (Pisum sativum)
Source: PLoS One. 2018 Feb 14;13(2):e0191969. doi: 10.1371/journal.pone.0191969 (PMC5812582; doi:10.1371/journal.pone.0191969)
Supplement: S2 Table — (XLSX) [file pone.0191969.s002.xlsx]

## Sheet: Sheet 1
S2 Table Number of isolates of each Fusarium spp. isolated from different legume crops at different European sites. Data were used to calculate isolation frequencies, relative densities and to test for differences among sites in Fusarium community composition using the ANalysis Of SIMilarities
Site	Sampling year	Host	Plot	No of roots plated on the agar	F.avenaceum	F.oxysporum	F.solani	F.acuminatum	F.equiseti	F. tricinctum	F. culmorum	F.graminearum	F. sambucinum	F. scirpi	F. longipes	F. crookwellense	F. compactum	F. proliferatum	F. poae	F. torulosum	F.sporotrichoides	F.redolens
Switzerland	2013	Subterranean clover	20	5	1	3	0	0	0	0	0	2	0	0	0	0	0	0	0	0	0	0
Switzerland	2013	Subterranean clover	37	5	1	2	1	0	0	0	0	0	0	0	0	0	0	0	0	0	0	2
Switzerland	2013	Subterranean clover	55	5	2	2	2	0	0	0	0	0	0	0	0	0	0	0	0	0	0	1
Switzerland	2013	Subterranean clover	89	5	2	1	2	1	0	0	0	0	0	0	0	0	0	0	0	0	0	1
Switzerland	2013	Subterranean clover	19	5	0	0	2	0	0	0	0	0	0	0	0	0	0	0	0	0	0	0
Switzerland	2013	Subterranean clover	38	5	1	2	0	0	0	0	0	0	0	0	0	0	0	0	0	0	0	0
Switzerland	2013	Subterranean clover	56	5	1	5	2	0	0	0	0	0	0	0	0	0	0	0	0	0	0	1
Switzerland	2013	Subterranean clover	90	5	0	2	1	0	0	0	0	0	0	0	0	0	0	0	0	0	0	0
Switzerland	2013	Subterranean clover	16	5	2	1	0	0	0	0	0	0	0	0	0	0	0	0	0	0	0	0
Switzerland	2013	Subterranean clover	25	5	2	2	0	1	0	0	0	1	0	0	0	0	0	0	0	0	0	0
Switzerland	2013	Subterranean clover	69	5	1	4	0	0	0	0	0	1	0	0	0	0	0	0	0	0	0	2
Switzerland	2013	Subterranean clover	84	5	0	3	0	0	0	1	0	0	0	0	0	0	0	0	0	0	0	1
Switzerland	2013	Subterranean clover	15	5	2	2	0	1	0	0	0	0	0	0	0	0	0	0	0	0	0	0
Switzerland	2013	Subterranean clover	26	5	2	0	0	0	1	0	0	0	0	0	0	0	0	0	0	0	0	0
Switzerland	2013	Subterranean clover	70	5	2	3	1	0	0	0	0	0	0	0	0	0	0	0	0	0	0	3
Switzerland	2013	Subterranean clover	83	5	0	2	0	0	1	0	0	0	0	0	0	0	0	0	0	0	1	1
Switzerland	2013	Subterranean clover	5	5	0	2	0	0	0	0	0	0	0	0	0	0	0	0	0	0	0	2
Switzerland	2013	Subterranean clover	41	5	0	1	0	0	0	0	0	0	0	0	0	0	0	0	0	0	0	0
Switzerland	2013	Subterranean clover	59	5	1	4	2	1	0	0	0	1	0	0	0	0	0	0	0	0	0	2
Switzerland	2013	Subterranean clover	80	5	1	3	2	0	0	0	0	1	0	0	0	0	0	0	0	0	0	1
Switzerland	2013	Subterranean clover	6	5	2	0	2	1	1	0	0	0	0	0	0	0	0	0	0	0	0	0
Switzerland	2013	Subterranean clover	42	5	0	3	2	0	0	0	0	0	0	0	0	0	0	0	0	0	0	1
Switzerland	2013	Subterranean clover	60	5	1	2	1	1	0	0	0	0	0	0	0	0	0	0	0	0	0	0
Switzerland	2013	Subterranean clover	79	5	1	2	1	0	0	0	0	0	0	0	0	0	0	0	0	0	0	0
Switzerland	2014	Subterranean clover	16	5	3	1	0	1	0	0	0	0	0	0	0	0	0	0	0	0	0	0
Switzerland	2014	Subterranean clover	25	5	4	1	0	0	0	0	0	0	0	0	0	0	0	0	0	0	0	0
Switzerland	2014	Subterranean clover	69	5	2	1	0	0	0	0	0	0	0	0	0	0	0	0	0	0	0	0
Switzerland	2014	Subterranean clover	84	5	2	0	0	0	0	0	0	0	0	0	0	0	0	0	0	0	0	0
Switzerland	2014	Subterranean clover	15	5	2	2	0	0	0	0	0	0	0	0	0	0	0	0	0	0	0	0
Switzerland	2014	Subterranean clover	26	5	2	2	0	0	0	1	0	0	0	0	0	0	0	0	1	0	0	0
Switzerland	2014	Subterranean clover	70	5	2	0	0	0	0	0	0	0	0	0	0	0	0	0	0	0	0	0
Switzerland	2014	Subterranean clover	83	5	2	0	0	1	0	0	0	0	0	0	0	0	0	0	0	0	0	0
Switzerland	2014	Subterranean clover	20	5	1	2	0	0	0	0	0	0	0	0	0	0	0	0	0	0	0	0
Switzerland	2014	Subterranean clover	37	5	3	5	0	0	0	0	0	0	0	0	0	0	0	0	0	0	0	0
Switzerland	2014	Subterranean clover	55	5	3	1	0	0	0	0	0	0	0	0	0	0	0	0	0	0	0	0
Switzerland	2014	Subterranean clover	89	5	0	0	0	0	0	0	0	0	0	0	0	0	0	0	0	0	0	0
Switzerland	2014	Subterranean clover	19	5	4	0	0	0	0	0	2	0	0	0	0	0	0	0	0	0	0	0
Switzerland	2014	Subterranean clover	38	5	2	2	0	0	0	0	0	0	0	0	0	0	0	0	0	0	0	0
Switzerland	2014	Subterranean clover	56	5	5	0	0	0	0	0	0	0	0	0	0	0	0	0	0	0	0	0
Switzerland	2014	Subterranean clover	90	5	3	1	0	1	0	0	0	0	0	0	0	0	0	0	0	0	0	0
Switzerland	2014	Subterranean clover	5	5	3	2	0	0	1	0	2	0	0	0	0	0	0	0	0	0	0	0
Switzerland	2014	Subterranean clover	41	5	1	1	0	0	0	0	0	0	0	0	0	0	0	0	0	0	0	0
Switzerland	2014	Subterranean clover	59	5	3	1	0	0	1	0	0	0	0	0	0	0	0	0	0	0	0	0
Switzerland	2014	Subterranean clover	80	5	2	3	0	0	0	0	0	0	0	0	0	0	0	0	0	0	0	0
Switzerland	2014	Subterranean clover	6	5	3	0	0	0	0	0	0	0	0	0	0	0	0	0	0	0	0	0
Switzerland	2014	Subterranean clover	42	5	0	0	0	0	0	0	0	0	0	0	0	0	0	0	0	0	0	0
Switzerland	2014	Subterranean clover	60	5	3	2	0	0	0	0	0	0	0	0	0	0	0	0	0	0	0	0
Switzerland	2014	Subterranean clover	79	5	2	0	0	1	1	0	0	0	0	0	0	0	0	0	0	0	0	0
Central Germany	2013	Subterranean clover	10	5	0	0	0	0	0	0	0	0	0	0	0	0	0	0	0	0	0	0
Central Germany	2013	Subterranean clover	21	5	0	0	0	0	0	0	0	0	0	0	0	0	0	0	0	0	0	0
Central Germany	2013	Subterranean clover	46	5	0	0	2	0	0	0	1	0	0	0	0	0	0	0	0	0	0	0
Central Germany	2013	Subterranean clover	63	5	0	1	0	0	0	0	0	0	0	0	0	0	0	0	0	0	0	0
Central Germany	2013	Subterranean clover	11	5	0	0	0	0	0	0	1	0	0	0	0	0	0	0	0	0	0	0
Central Germany	2013	Subterranean clover	24	5	0	0	0	0	0	0	1	0	0	0	0	0	0	0	0	0	0	0
Central Germany	2013	Subterranean clover	45	5	0	0	1	0	0	0	0	0	0	0	0	0	0	0	0	0	0	0
Central Germany	2013	Subterranean clover	62	5	0	0	0	1	0	0	0	0	0	0	0	0	0	0	0	0	0	0
Central Germany	2013	Subterranean clover	7	5	1	1	1	0	0	0	0	0	0	0	0	0	0	0	0	0	0	0
Central Germany	2013	Subterranean clover	29	5	0	0	1	0	0	0	0	0	0	0	0	0	0	0	0	0	0	0
Central Germany	2013	Subterranean clover	36	5	0	0	1	0	0	0	0	0	0	0	0	0	0	0	0	0	0	0
Central Germany	2013	Subterranean clover	53	5	1	2	2	0	0	0	0	0	0	0	0	0	0	0	0	0	0	0
Central Germany	2013	Subterranean clover	8	5	0	2	0	0	0	0	0	0	0	0	0	0	0	0	0	0	0	1
Central Germany	2013	Subterranean clover	30	5	0	2	0	0	0	0	0	0	0	0	0	0	0	0	0	0	0	0
Central Germany	2013	Subterranean clover	34	5	0	1	1	0	0	0	0	0	0	0	0	0	0	0	0	0	0	0
Central Germany	2013	Subterranean clover	56	5	0	0	1	0	0	0	0	0	0	0	0	0	0	0	0	0	0	0
Central Germany	2014	Subterranean clover	7	5	0	0	0	0	0	0	0	0	0	0	0	0	0	0	0	0	0	0
Central Germany	2014	Subterranean clover	29	5	0	0	0	0	0	0	0	0	0	0	0	0	0	0	0	0	0	0
Central Germany	2014	Subterranean clover	36	5	0	0	0	0	0	0	0	0	0	0	0	0	0	0	0	0	0	0
Central Germany	2014	Subterranean clover	53	5	1	1	1	1	0	0	0	0	0	0	0	0	0	0	0	0	0	0
Central Germany	2014	Subterranean clover	8	5	0	0	0	0	0	0	0	0	0	0	0	0	0	0	0	0	0	0
Central Germany	2014	Subterranean clover	30	5	0	0	1	0	0	0	0	0	0	0	0	0	0	0	0	0	0	0
Central Germany	2014	Subterranean clover	34	5	1	1	0	0	0	0	0	0	0	0	0	0	0	0	0	0	0	0
Central Germany	2014	Subterranean clover	56	5	0	0	0	0	0	0	0	0	0	0	0	0	0	0	0	0	0	0
Central Germany	2014	Subterranean clover	10	5	2	2	1	0	3	0	0	0	0	0	0	0	0	0	0	0	0	0
Central Germany	2014	Subterranean clover	21	5	1	1	1	0	0	0	2	0	2	0	0	0	0	0	0	0	0	0
Central Germany	2014	Subterranean clover	46	5	0	1	1	0	1	0	0	0	0	0	0	0	0	0	0	0	0	0
Central Germany	2014	Subterranean clover	63	5	1	1	0	0	1	0	1	0	0	0	0	0	0	0	0	0	0	0
Central Germany	2014	Subterranean clover	11	5	0	0	0	0	0	0	0	0	0	0	0	0	0	0	0	0	0	0
Central Germany	2014	Subterranean clover	24	5	0	2	0	0	3	0	0	0	0	0	0	0	0	0	0	0	0	0
Central Germany	2014	Subterranean clover	45	5	2	1	1	0	2	0	0	0	1	0	0	0	0	0	0	0	0	0
Central Germany	2014	Subterranean clover	62	5	0	0	0	0	0	0	1	0	0	0	0	0	0	0	0	0	0	0
South Germany	2013	Subterranean clover	Sc 1 - DN	10	0	0	0	0	0	0	0	0	0	0	0	0	0	0	0	0	0	0
South Germany	2013	Subterranean clover	Sc 1 - VH	10	1	0	0	0	0	0	0	0	0	0	0	0	0	0	0	0	0	0
South Germany	2013	Subterranean clover	Sc 2 - DN	10	0	0	0	1	0	0	0	0	0	0	0	1	0	0	0	0	0	0
South Germany	2013	Subterranean clover	Sc 2 - VH	10	1	2	0	0	0	0	0	0	0	0	0	0	0	0	0	0	0	0
South Germany	2013	Subterranean clover	Sc 3 - DN	10	5	1	0	2	0	0	0	1	0	0	0	0	0	0	0	0	0	0
South Germany	2013	Subterranean clover	Sc 3 - VH	10	0	0	0	0	0	0	0	0	0	0	0	0	0	0	0	0	0	0
South Germany	2013	Subterranean clover	Sc 4 - DN	10	1	1	0	0	0	0	0	0	0	0	0	0	0	0	0	0	0	0
South Germany	2013	Subterranean clover	Sc 4 - VH	10	0	0	0	0	0	0	0	0	0	0	0	0	0	0	0	0	0	0
Italy	2013	Subterranean clover	N0 NT - R1	5	2	2	0	1	0	0	0	0	0	0	0	0	0	0	0	0	0	0
Italy	2013	Subterranean clover	N0 NT - R2	5	0	2	0	0	0	0	0	0	0	0	0	0	0	0	0	0	0	0
Italy	2013	Subterranean clover	N0 NT - R3	5	1	4	0	2	0	0	0	0	0	0	0	0	0	0	0	0	0	0
Italy	2013	Subterranean clover	N0 NT - R4	5	2	3	0	2	0	0	0	0	0	0	0	0	0	0	0	0	0	0
Italy	2013	Subterranean clover	N100 NT - R1	5	1	3	0	1	0	0	0	0	0	0	0	0	0	0	0	0	0	1
Italy	2013	Subterranean clover	N100 NT - R2	5	0	3	0	2	0	0	0	0	0	0	0	0	0	0	0	0	0	0
Italy	2013	Subterranean clover	N100 NT - R3	5	1	1	0	0	0	0	0	0	0	0	0	0	0	0	0	0	0	0
Italy	2013	Subterranean clover	N100 NT - R4	5	0	3	1	0	0	0	0	0	0	0	0	0	0	0	0	0	0	0
Italy	2013	Subterranean clover	N50 NT - R1	5	0	4	0	1	1	0	0	0	0	0	0	0	0	0	0	0	0	0
Italy	2013	Subterranean clover	N50 NT - R2	5	1	2	0	1	0	0	0	0	0	0	0	0	0	0	0	0	0	0
Italy	2013	Subterranean clover	N50 NT - R3	5	0	1	0	0	0	0	0	0	0	0	0	0	0	0	0	0	0	0
Italy	2013	Subterranean clover	N50 NT - R4	5	0	2	0	0	0	0	0	0	0	0	0	0	0	0	0	0	0	0
Italy	2013	Subterranean clover	N0 T - R1	5	1	1	0	0	0	0	0	0	0	0	0	0	0	0	0	0	0	0
Italy	2013	Subterranean clover	N0 T - R2	5	0	4	0	0	0	0	0	0	0	0	0	0	0	0	0	0	0	0
Italy	2013	Subterranean clover	N0 T - R3	5	0	3	0	0	0	0	0	0	0	0	0	0	0	0	0	0	0	0
Italy	2013	Subterranean clover	N0 T - R4	5	0	2	0	0	0	0	0	0	0	0	0	0	0	0	0	0	0	0
Italy	2013	Subterranean clover	N100 T - R1	5	0	3	0	0	0	0	0	0	0	0	0	0	0	0	0	0	0	0
Italy	2013	Subterranean clover	N100 T - R2	5	1	5	0	1	0	0	0	0	0	0	0	0	0	0	0	0	0	1
Italy	2013	Subterranean clover	N100 T - R3	5	0	3	0	1	1	0	0	0	0	0	0	0	0	0	0	0	0	0
Italy	2013	Subterranean clover	N100 T - R4	5	1	2	0	0	0	0	0	0	0	0	0	0	0	0	0	0	0	0
Italy	2013	Subterranean clover	N50 T - R1	5	0	4	0	1	0	0	0	0	0	0	0	0	0	0	0	0	0	0
Italy	2013	Subterranean clover	N50 T - R2	5	0	4	0	1	1	0	0	0	0	0	0	0	0	0	0	0	0	1
Italy	2013	Subterranean clover	N50 T - R4	5	2	2	0	1	0	0	0	0	0	0	0	0	0	0	0	0	0	0
Italy	2013	Subterranean clover	N50 T - R3	5	0	0	0	0	0	0	0	0	0	0	0	0	0	0	0	0	0	0
Italy	2014	Subterranean clover	NT-No-B1	5	0	0	0	1	0	0	0	0	0	0	0	0	0	0	0	0	0	0
Italy	2014	Subterranean clover	NT-No-B2	5	0	0	0	0	0	0	0	0	0	0	0	0	0	0	0	0	0	0
Italy	2014	Subterranean clover	NT-No-B3	5	0	1	0	0	0	0	0	0	0	0	0	0	0	0	0	0	0	0
Italy	2014	Subterranean clover	NT-No-B4	5	0	0	0	0	0	0	0	0	0	0	0	0	0	0	0	0	0	0
Italy	2014	Subterranean clover	NT-N100-B1	5	0	0	0	0	0	0	0	0	0	0	0	0	0	0	0	0	0	0
Italy	2014	Subterranean clover	NT-N100-B2	5	0	0	0	0	0	0	0	0	0	0	0	0	0	0	0	0	0	0
Italy	2014	Subterranean clover	NT-N100-B3	5	0	0	0	0	0	0	0	0	0	0	0	0	0	0	0	0	0	0
Italy	2014	Subterranean clover	NT-N100-B4	5	0	0	0	0	0	0	0	0	0	0	0	0	0	0	0	0	0	0
Italy	2014	Subterranean clover	NT-N50-B1	5	0	0	0	0	0	0	0	0	0	0	0	0	0	0	0	0	0	0
Italy	2014	Subterranean clover	NT-N50-B2	5	0	0	0	0	0	0	0	0	0	0	0	0	0	0	0	0	0	0
Italy	2014	Subterranean clover	NT-N50-B3	5	0	0	0	0	0	0	0	0	0	0	0	0	0	0	0	0	0	0
Italy	2014	Subterranean clover	NT-N50-B4	5	0	0	0	0	0	0	0	0	0	0	0	0	0	0	0	0	0	0
Italy	2014	Subterranean clover	T-No-B1	5	0	0	0	0	0	0	0	0	0	0	0	0	0	0	0	0	0	0
Italy	2014	Subterranean clover	T-No-B2	5	0	0	0	0	0	0	0	0	0	0	0	0	0	0	0	0	0	0
Italy	2014	Subterranean clover	T-No-B3	5	0	2	0	0	0	0	0	0	0	0	0	0	0	0	0	0	0	0
Italy	2014	Subterranean clover	T-No-B4	5	0	1	0	0	0	0	0	0	0	0	0	0	0	0	0	0	0	0
Italy	2014	Subterranean clover	T-N100-B1	5	0	2	1	0	0	0	0	0	0	0	0	0	0	0	0	0	0	0
Italy	2014	Subterranean clover	T-N100-B2	5	0	0	0	0	0	0	0	0	0	0	0	0	0	0	0	0	0	0
Italy	2014	Subterranean clover	T-N100-B3	5	0	0	0	0	0	0	0	0	0	0	0	0	0	0	0	0	0	0
Italy	2014	Subterranean clover	T-N100-B4	5	0	0	0	0	0	0	0	0	0	0	0	0	0	0	0	0	0	0
Italy	2014	Subterranean clover	T-N50-B1	5	0	0	0	0	0	0	0	0	0	0	0	0	0	0	0	0	0	0
Italy	2014	Subterranean clover	T-N50-B2	5	0	0	0	0	0	0	0	0	0	0	0	0	0	0	0	0	0	0
Italy	2014	Subterranean clover	T-N50-B3	5	0	0	0	0	0	0	0	0	0	0	0	0	0	0	0	0	0	0
Italy	2014	Subterranean clover	T-N50-B4	5	0	0	0	0	0	0	0	0	0	0	0	0	0	0	0	0	0	0
Central Germany	2013	Summer vetch	15	5	0	0	0	0	0	0	0	0	0	0	0	0	0	0	0	0	0	0
Central Germany	2013	Summer vetch	19	5	0	0	0	0	0	0	0	0	0	0	0	0	0	0	0	0	0	0
Central Germany	2013	Summer vetch	41	5	0	0	0	0	0	0	0	0	0	0	0	0	0	0	0	0	0	0
Central Germany	2013	Summer vetch	60	5	0	0	0	0	0	0	0	0	0	0	0	0	0	0	0	0	0	0
Central Germany	2013	Summer vetch	14	5	0	0	0	0	0	0	0	0	0	0	0	0	0	0	0	0	0	0
Central Germany	2013	Summer vetch	20	5	2	1	0	0	0	0	0	0	0	0	0	0	0	0	0	0	0	0
Central Germany	2013	Summer vetch	44	5	0	0	0	0	0	0	0	0	0	0	0	0	0	0	0	0	0	0
Central Germany	2013	Summer vetch	58	5	0	0	0	0	0	0	0	0	0	0	0	0	0	0	0	0	0	0
Central Germany	2013	Summer vetch	2	5	0	0	0	0	0	0	0	0	0	0	0	0	0	0	0	0	0	0
Central Germany	2013	Summer vetch	27	5	0	0	0	0	0	0	0	0	0	0	0	0	0	0	0	0	0	0
Central Germany	2013	Summer vetch	37	5	0	0	0	0	0	0	0	0	0	0	0	0	0	0	0	0	0	0
Central Germany	2013	Summer vetch	51	5	0	0	0	0	0	0	0	0	0	0	0	0	0	0	0	0	0	0
Central Germany	2013	Summer vetch	4	5	0	0	0	0	0	0	0	0	0	0	0	0	0	0	0	0	0	0
Central Germany	2013	Summer vetch	28	5	0	0	0	0	0	0	0	0	0	0	0	0	0	0	0	0	0	0
Central Germany	2013	Summer vetch	38	5	0	0	0	0	0	0	0	0	0	0	0	0	0	0	0	0	0	0
Central Germany	2013	Summer vetch	50	5	0	0	0	0	0	0	0	0	0	0	0	0	0	0	0	0	0	0
Switzerland	2014	Winter vetch	14	5	3	2	0	0	1	0	0	0	0	0	0	0	0	0	0	0	0	0
Switzerland	2014	Winter vetch	27	5	1	0	0	0	1	0	0	0	0	0	0	0	0	0	0	0	0	0
Switzerland	2014	Winter vetch	71	5	2	0	0	0	1	0	0	0	0	0	0	0	0	0	0	0	0	0
Switzerland	2014	Winter vetch	82	5	1	1	0	0	0	0	0	1	0	0	0	0	0	0	0	0	0	0
Switzerland	2014	Winter vetch	13	5	4	2	0	0	2	0	0	0	0	0	0	0	0	0	0	0	0	0
Switzerland	2014	Winter vetch	28	5	1	1	0	0	0	0	0	0	0	0	0	0	0	0	0	0	0	0
Switzerland	2014	Winter vetch	72	5	2	1	1	0	0	0	0	0	0	0	0	0	0	0	0	0	0	0
Switzerland	2014	Winter vetch	81	5	3	1	0	0	0	0	0	0	0	0	0	0	0	0	0	0	0	0
Switzerland	2014	Winter vetch	18	5	0	0	0	1	1	0	0	0	0	0	0	0	0	0	0	0	0	0
Switzerland	2014	Winter vetch	39	5	3	3	0	0	1	0	0	0	0	0	0	0	0	0	0	0	0	0
Switzerland	2014	Winter vetch	53	5	4	2	0	0	2	0	0	0	0	0	0	0	0	0	0	0	0	0
Switzerland	2014	Winter vetch	91	5	1	1	0	0	0	0	0	0	0	0	0	0	0	0	0	0	0	0
Switzerland	2014	Winter vetch	17	5	2	2	0	0	0	0	0	0	0	0	0	0	0	0	0	0	0	0
Switzerland	2014	Winter vetch	40	5	2	1	0	0	3	0	0	1	0	0	0	0	0	0	0	0	0	0
Switzerland	2014	Winter vetch	54	5	2	2	0	0	2	0	0	0	0	0	0	0	0	0	0	0	0	0
Switzerland	2014	Winter vetch	92	5	0	2	0	0	0	0	0	0	0	0	0	0	0	0	0	0	0	0
Switzerland	2014	Winter vetch	7	5	2	2	0	0	0	0	0	0	0	0	0	0	0	0	0	0	0	0
Switzerland	2014	Winter vetch	46	5	3	2	0	0	0	0	0	1	0	0	0	0	0	0	0	0	0	0
Switzerland	2014	Winter vetch	57	5	3	3	0	0	2	0	0	1	0	0	0	0	0	0	0	0	0	0
Switzerland	2014	Winter vetch	75	5	3	3	0	0	1	0	0	0	0	0	0	0	0	0	0	0	0	0
Switzerland	2014	Winter vetch	76	5	2	2	0	0	1	0	0	0	0	0	0	0	0	0	0	0	0	0
Switzerland	2014	Winter vetch	45	5	1	0	0	0	0	0	0	0	0	0	0	0	0	0	0	0	0	0
Switzerland	2014	Winter vetch	58	5	1	1	0	0	0	0	0	0	0	0	0	0	0	0	0	0	0	0
Switzerland	2014	Winter vetch	76	5	2	1	0	0	0	0	0	0	0	0	0	0	0	0	0	0	0	0
Sweden	2014	Winter vetch	2	5	0	1	0	1	0	0	0	0	0	0	0	0	0	0	0	0	0	0
Sweden	2014	Winter vetch	21	5	0	0	0	0	0	0	0	0	0	0	0	0	0	0	0	0	0	0
Sweden	2014	Winter vetch	56	5	0	0	0	0	0	0	0	0	0	0	0	0	0	0	0	1	0	0
Sweden	2014	Winter vetch	75	5	0	0	0	0	0	0	0	0	0	0	0	0	0	0	0	0	0	0
Sweden	2014	Winter vetch	10	5	0	0	0	0	0	0	0	0	0	0	0	0	0	0	0	0	0	0
Sweden	2014	Winter vetch	27	5	1	0	0	0	0	0	0	0	0	0	0	0	0	0	0	0	0	0
Sweden	2014	Winter vetch	51	5	2	0	0	0	0	0	0	0	0	0	0	0	0	0	0	0	0	0
Sweden	2014	Winter vetch	78	5	0	0	0	0	0	0	0	0	0	0	0	0	0	0	0	0	0	0
South Germany	2013	Winter vetch	VV 1-DN	10	2	0	0	0	1	0	0	0	0	0	0	0	0	0	0	0	0	0
South Germany	2013	Winter vetch	VV 1-VH	10	1	1	0	0	0	0	0	0	0	0	0	0	0	0	0	0	0	0
South Germany	2013	Winter vetch	VV 2-DN	10	4	1	0	0	2	0	0	0	0	0	0	0	0	0	0	0	0	0
South Germany	2013	Winter vetch	VV 2-VH	10	0	1	0	0	0	0	0	0	0	0	0	0	0	0	0	0	0	0
South Germany	2013	Winter vetch	VV 3-DN	10	0	1	0	0	1	0	0	0	0	0	0	0	0	0	0	0	0	0
South Germany	2013	Winter vetch	VV 3-VH	10	3	2	0	0	1	0	0	0	0	0	0	0	0	0	0	0	0	0
South Germany	2013	Winter vetch	VV 4-DN	10	3	0	0	0	2	0	1	0	0	0	0	0	0	0	0	0	0	0
South Germany	2013	Winter vetch	VV 4-VH	10	1	1	0	0	0	0	0	0	0	0	0	0	0	0	0	0	0	0
Italy	2014	Winter vetch	NT-No-B1	5	0	0	0	0	0	0	0	0	0	0	0	0	0	0	0	0	0	0
Italy	2014	Winter vetch	NT-No-B2	5	0	0	0	0	0	0	0	0	0	0	0	0	0	0	0	0	0	0
Italy	2014	Winter vetch	NT-No-B3	5	0	0	0	0	0	0	0	0	0	0	0	0	0	0	0	0	0	0
Italy	2014	Winter vetch	NT-No-B4	5	0	0	0	0	0	0	0	0	0	0	0	0	0	0	0	0	0	0
Italy	2014	Winter vetch	NT-N100-B1	5	1	1	0	0	0	0	0	0	0	0	0	0	0	0	0	0	0	0
Italy	2014	Winter vetch	NT-N100-B2	5	0	0	0	0	0	0	0	0	0	0	0	0	0	0	0	0	0	0
Italy	2014	Winter vetch	NT-N100-B3	5	0	0	0	0	0	0	0	0	0	0	0	0	0	0	0	0	0	0
Italy	2014	Winter vetch	NT-N100-B4	5	0	0	0	0	0	0	0	0	0	0	0	0	0	0	0	0	0	0
Italy	2014	Winter vetch	NT-N50-B1	5	1	0	0	1	0	0	0	0	0	0	0	0	0	0	0	0	0	0
Italy	2014	Winter vetch	NT-N50-B2	5	3	2	0	0	0	0	0	0	0	0	0	0	0	0	0	0	0	0
Italy	2014	Winter vetch	NT-N50-B3	5	0	0	0	0	0	0	0	0	0	0	0	0	0	0	0	0	0	0
Italy	2014	Winter vetch	NT-N50-B4	5	0	0	0	0	0	0	0	0	0	0	0	0	0	0	0	0	0	0
Italy	2014	Winter vetch	T-No-B1	5	0	0	0	0	0	0	0	0	0	0	0	0	0	0	0	0	0	0
Italy	2014	Winter vetch	T-No-B2	5	1	0	0	0	0	0	0	0	0	0	0	0	0	0	0	0	0	0
Italy	2014	Winter vetch	T-No-B3	5	0	0	0	0	0	0	0	0	0	0	0	0	0	0	0	0	0	0
Italy	2014	Winter vetch	T-No-B4	5	0	0	0	0	0	0	0	0	0	0	0	0	0	0	0	0	0	0
Italy	2014	Winter vetch	T-N100-B1	5	0	0	0	0	0	0	0	0	0	0	0	0	0	0	0	0	0	0
Italy	2014	Winter vetch	T-N100-B2	5	1	0	0	0	0	0	0	0	0	0	0	0	0	0	0	0	0	0
Italy	2014	Winter vetch	T-N100-B3	5	0	0	0	0	0	0	0	0	0	0	0	0	0	0	0	0	0	0
Italy	2014	Winter vetch	T-N100-B4	5	0	0	0	0	0	0	0	0	0	0	0	0	0	0	0	0	0	0
Italy	2014	Winter vetch	T-N50-B1	5	0	0	0	0	0	0	0	0	0	0	0	0	0	0	0	0	0	0
Italy	2014	Winter vetch	T-N50-B2	5	0	0	0	0	0	0	0	0	0	0	0	0	0	0	0	0	0	0
Italy	2014	Winter vetch	T-N50-B3	5	0	0	0	0	0	0	0	0	0	0	0	0	0	0	0	0	0	0
Italy	2014	Winter vetch	T-N50-B4	5	0	0	0	0	0	0	0	0	0	0	0	0	0	0	0	0	0	0
Central Germany	2013	White clover	12	5	0	0	0	0	0	0	0	0	0	0	0	0	0	0	0	0	0	0
Central Germany	2013	White clover	23	5	0	0	0	0	0	0	0	0	0	0	0	0	0	0	0	0	0	0
Central Germany	2013	White clover	48	5	0	0	0	0	0	0	0	0	0	0	0	0	0	0	0	0	0	0
Central Germany	2013	White clover	64	5	0	0	0	0	0	0	0	0	0	0	0	0	0	0	0	0	0	0
Central Germany	2013	White clover	9	5	1	0	0	1	0	0	0	0	0	0	0	0	0	0	0	0	0	0
Central Germany	2013	White clover	22	5	0	1	0	0	0	0	0	0	0	0	0	0	0	0	0	0	0	0
Central Germany	2013	White clover	47	5	0	0	0	0	0	0	0	0	0	0	0	0	0	0	0	0	0	0
Central Germany	2013	White clover	61	5	0	0	0	0	0	0	1	0	0	0	0	0	0	0	0	0	0	0
Central Germany	2013	White clover	6	5	0	0	0	0	0	2	0	0	0	0	0	0	0	0	0	0	0	0
Central Germany	2013	White clover	31	5	0	0	0	0	0	0	0	0	0	0	0	0	0	0	0	0	0	0
Central Germany	2013	White clover	35	5	0	0	0	0	0	0	0	0	0	0	0	0	0	0	0	0	0	0
Central Germany	2013	White clover	55	5	0	1	1	0	0	0	0	0	0	0	0	0	0	0	0	0	0	0
Central Germany	2013	White clover	5	5	0	0	0	0	0	0	0	0	0	0	0	0	0	0	0	0	0	0
Central Germany	2013	White clover	32	5	0	0	0	0	0	0	0	0	0	0	0	0	0	0	0	0	0	0
Central Germany	2013	White clover	33	5	0	0	0	0	0	0	0	0	0	0	0	0	0	0	0	0	0	0
Central Germany	2013	White clover	54	5	0	0	0	0	0	0	0	0	0	0	0	0	0	0	0	0	0	0
Central Germany	2014	White clover	6	5	0	0	0	0	0	0	0	0	0	0	0	0	0	0	0	0	0	0
Central Germany	2014	White clover	31	5	0	0	0	0	2	0	0	0	0	0	0	0	0	0	0	0	0	0
Central Germany	2014	White clover	35	5	0	0	0	0	0	0	0	0	0	0	0	0	0	0	0	0	0	0
Central Germany	2014	White clover	55	5	0	0	0	0	0	0	0	0	0	0	0	0	0	0	0	0	0	0
Central Germany	2014	White clover	5	5	0	0	0	0	0	1	0	0	0	0	0	0	0	0	1	0	0	0
Central Germany	2014	White clover	32	5	0	0	0	0	0	0	0	0	0	0	0	0	0	0	0	0	0	0
Central Germany	2014	White clover	33	5	0	0	0	0	0	0	0	0	0	0	0	0	0	0	0	0	0	0
Central Germany	2014	White clover	54	5	0	0	0	0	0	0	0	0	0	0	0	0	0	0	0	0	0	0
Central Germany	2014	White clover	12	5	1	1	0	0	0	0	0	0	0	0	0	0	0	0	0	0	0	0
Central Germany	2014	White clover	23	5	0	0	0	0	0	0	0	0	0	0	0	0	0	0	0	0	0	0
Central Germany	2014	White clover	48	5	0	0	0	0	0	0	0	0	0	0	0	0	0	0	0	0	0	0
Central Germany	2014	White clover	64	5	0	0	0	0	0	0	0	0	0	0	0	0	0	0	0	0	0	0
Central Germany	2014	White clover	9	5	1	0	0	0	0	0	0	0	0	0	0	0	0	0	0	0	0	0
Central Germany	2014	White clover	22	5	0	0	0	0	0	0	0	0	0	0	0	0	0	0	0	0	0	0
Central Germany	2014	White clover	47	5	0	0	0	0	0	0	0	0	1	0	0	0	0	0	0	0	0	0
Central Germany	2014	White clover	61	5	0	0	0	0	0	0	0	0	0	0	0	0	0	0	0	0	0	0
Sweden	2013	White clover	6	5	0	2	1	0	0	0	0	0	0	0	0	0	0	0	0	0	0	0
Sweden	2013	White clover	28	5	0	2	0	0	1	0	0	0	0	0	0	0	0	0	0	0	0	0
Sweden	2013	White clover	52	5	0	3	0	0	0	0	0	0	0	0	0	0	0	0	0	0	0	0
Sweden	2013	White clover	77	5	0	2	0	0	0	0	0	0	0	0	0	0	0	0	0	0	0	0
Sweden	2013	White clover	16	5	0	2	0	0	0	0	0	0	0	0	0	0	0	0	0	0	0	1
Sweden	2013	White clover	36	5	0	2	0	0	1	0	0	0	0	0	0	0	0	0	0	0	0	0
Sweden	2013	White clover	49	5	0	1	2	0	1	0	1	0	0	0	0	0	0	0	0	0	0	1
Sweden	2013	White clover	66	5	0	3	0	0	0	0	0	0	0	0	0	0	0	0	0	0	0	2
Sweden	2014	White clover	1-Wc	5	0	0	0	0	0	0	0	0	0	0	0	0	0	0	0	0	0	0
Sweden	2014	White clover	25-Wc	5	0	0	1	0	1	0	0	0	0	0	0	0	0	0	0	0	0	0
Sweden	2014	White clover	60-Wc	5	0	0	0	0	0	0	0	0	0	0	0	0	0	0	0	0	0	0
Sweden	2014	White clover	74-Wc	5	0	0	0	0	0	0	0	0	0	0	0	0	0	0	0	0	0	0
Sweden	2014	White clover	28-Wc	5	0	0	0	0	0	0	0	0	0	0	0	0	0	0	0	0	0	0
Sweden	2014	White clover	52-Wc	5	0	0	0	0	0	0	0	0	0	0	0	0	0	0	0	0	0	0
Sweden	2014	White clover	6-Wc	5	0	1	0	0	0	0	0	0	0	0	0	0	0	0	0	0	0	0
Sweden	2014	White clover	77-Wc	5	0	0	0	0	0	0	0	0	0	0	0	0	0	0	0	0	0	0
South Germany	2013	White clover	Tr 1 - DN	10	5	6	0	0	0	0	1	0	0	0	0	0	0	0	0	0	0	0
South Germany	2013	White clover	Tr 1 - VH	10	0	0	3	0	0	0	0	0	0	0	0	0	0	0	0	0	0	0
South Germany	2013	White clover	Tr 2 - DN	10	3	1	0	1	0	0	0	1	0	0	0	1	0	0	0	0	0	0
South Germany	2013	White clover	Tr 2 - VH	10	0	0	0	0	0	0	0	0	0	0	0	0	0	0	0	0	0	0
South Germany	2013	White clover	Tr 3 - DN	10	3	2	1	0	0	0	0	1	0	0	0	0	0	0	0	0	0	0
South Germany	2013	White clover	Tr 3 - VH	10	2	3	2	0	0	0	0	0	0	0	0	0	0	0	0	0	0	1
South Germany	2013	White clover	Tr 4 - DN	10	2	2	0	0	0	0	0	0	0	0	0	0	0	0	0	0	0	0
South Germany	2013	White clover	Tr 4 - VH	10	3	1	0	2	0	0	0	0	0	0	0	0	0	0	0	0	0	0
