# Supplementary material for: Roots of symptom-free leguminous cover crop and living mulch species harbor diverse Fusarium communities that show highly variable aggressiveness on pea (Pisum sativum)
Source: PLoS One. 2018 Feb 14;13(2):e0191969. doi: 10.1371/journal.pone.0191969 (PMC5812582; doi:10.1371/journal.pone.0191969)
Supplement: S3 Table — (XLSX) [file pone.0191969.s003.xlsx]

## Sheet: Sheet 1
S3 Table Aggressiveness of Fusarium spp. isolates in greenhouse assay. Data were used to generate Table 5 and Figure 3
Pathogen	Code	Isolate plant host	plant number	fresh/plant (g)	dry/plant (g)	DMC (%)	water (%)	DI
F. acuminatum	FAC1_SC	T. subterraneum	4	0.9275	0.0866667	9.34412	90.6559	12.5
F. acuminatum	FAC1_SC	T. subterraneum	4	0.99	0.0941667	9.51178	90.4882	12.5
F. acuminatum	FAC1_SC	T. subterraneum	4	0.995	0.0916667	9.21273	90.7873	12.5
F. acuminatum	FAC2_WC	T. repens	4	1.275	0.129167	10.1307	89.8693	12.5
F. acuminatum	FAC2_WC	T. repens	4	1.17	0.121667	10.3989	89.6011	12.5
F. acuminatum	FAC2_WC	T. repens	4	1.0325	0.126667	12.268	87.732	14.0625
F. acuminatum	FAC3_SC	T. subterraneum	4	1.1275	0.121667	10.7908	89.2092	12.5
F. acuminatum	FAC3_SC	T. subterraneum	4	1.12	0.109167	9.74702	90.253	14.0625
F. acuminatum	FAC3_SC	T. subterraneum	4	1.125	0.116667	10.3704	89.6296	14.0625
F. acuminatum	FAC4_SC	T. subterraneum	3	1.19667	0.105556	8.8208	91.1792	12.5
F. acuminatum	FAC4_SC	T. subterraneum	4	1.1325	0.101667	8.97719	91.0228	15.625
F. acuminatum	FAC4_SC	T. subterraneum	4	0.9475	0.0791667	8.35532	91.6447	12.5
F. acuminatum	FAC5_SC	T. subterraneum	4	1.075	0.0941667	8.75969	91.2403	15.625
F. acuminatum	FAC5_SC	T. subterraneum	3	0.803333	0.0722222	8.99032	91.0097	12.5
F. acuminatum	FAC5_SC	T. subterraneum	4	0.9	0.0841667	9.35185	90.6481	21.875
F. acuminatum	FAC6_SC	T. subterraneum	4	0.9625	0.0866667	9.00433	90.9957	12.5
F. acuminatum	FAC6_SC	T. subterraneum	4	0.8425	0.0891667	10.5836	89.4164	20.3125
F. acuminatum	FAC6_SC	T. subterraneum	4	0.865	0.0791667	9.15222	90.8478	21.875
F. acuminatum	FAC7_SC	T. subterraneum	4	0.8975	0.0816667	9.09935	90.9006	25
F. acuminatum	FAC7_SC	T. subterraneum	4	1.1525	0.104167	9.03832	90.9617	18.75
F. acuminatum	FAC7_SC	T. subterraneum	3	1.10333	0.102222	9.26485	90.7351	18.75
F. acuminatum	FAC8_SC	T. subterraneum	4	0.9725	0.101667	10.4542	89.5458	20.3125
F. acuminatum	FAC8_SC	T. subterraneum	4	1.0025	0.104167	10.3907	89.6093	23.4375
F. acuminatum	FAC8_SC	T. subterraneum	4	0.9175	0.0891667	9.71844	90.2816	26.5625
F. acuminatum_control	Non-inoculated control	Non-inoculated control	4	0.9675	0.0941667	9.73299	90.267	12.5
F. acuminatum_control	Non-inoculated control	Non-inoculated control	4	0.9	0.0816667	9.07407	90.9259	3.125
F. acuminatum_control	Non-inoculated control	Non-inoculated control	4	0.9825	0.0991667	10.0933	89.9067	15.625
F. avenaceum	FA1_SC	T. subterraneum	4	0.74	0.0641667	8.67117	91.3288	50
F. avenaceum	FA1_SC	T. subterraneum	4	0.8075	0.0791667	9.80392	90.1961	34.375
F. avenaceum	FA1_SC	T. subterraneum	4	0.8575	0.0916667	10.69	89.31	40.625
F. avenaceum	FA10_SC	T. subterraneum	4	0.0325	0.0275	84.6154	15.3846	100
F. avenaceum	FA10_SC	T. subterraneum	4	0.115	0.0125	10.8696	89.1304	93.75
F. avenaceum	FA10_SC	T. subterraneum	4	0.035	0.025	71.4286	28.5714	100
F. avenaceum	FA11_SC	T. subterraneum	4	0.03	0.02	66.6667	33.3333	100
F. avenaceum	FA11_SC	T. subterraneum	4	0.0925	0.02	21.6216	78.3784	96.875
F. avenaceum	FA11_SC	T. subterraneum	4	0.13	0.0275	21.1538	78.8462	96.875
F. avenaceum	FA12_SC	T. subterraneum	4	0.0875	0.0175	20	80	93.75
F. avenaceum	FA12_SC	T. subterraneum	4	0.0125	0.0125	100	4.40536e-13	100
F. avenaceum	FA12_SC	T. subterraneum	4	0.0175	0.0175	100	3.12639e-13	100
F. avenaceum	FA13_SV	V. sativa	4	0.025	0.02	80	20	100
F. avenaceum	FA13_SV	V. sativa	4	0.015	0.005	33.3333	66.6667	100
F. avenaceum	FA13_SV	V. sativa	4	0.0425	0.01	23.5294	76.4706	96.875
F. avenaceum	FA14_SV	V. sativa	4	0.0175	0.01	57.1429	42.8571	100
F. avenaceum	FA14_SV	V. sativa	4	0.0125	0.01	80	20	100
F. avenaceum	FA14_SV	V. sativa	4	0.03	0.0175	58.3333	41.6667	100
F. avenaceum	FA15_SC	T. subterraneum	4	0.05	0.0175	35	65	100
F. avenaceum	FA15_SC	T. subterraneum	4	0.0375	0.0075	20	80	100
F. avenaceum	FA15_SC	T. subterraneum	4	0.02	0.0125	62.5	37.5	100
F. avenaceum	FA16_SC	T. subterraneum	4	0	-0.000833333	0	100	100
F. avenaceum	FA16_SC	T. subterraneum	4	0	0.00416667	0	100	100
F. avenaceum	FA16_SC	T. subterraneum	4	0	-0.00333333	0	100	100
F. avenaceum	FA2_SC	T. subterraneum	4	1.125	0.116667	10.3704	89.6296	35.9375
F. avenaceum	FA2_SC	T. subterraneum	4	0.8075	0.0866667	10.7327	89.2673	50
F. avenaceum	FA2_SC	T. subterraneum	4	0.8275	0.0891667	10.7754	89.2246	50
F. avenaceum	FA3_SC	T. subterraneum	4	0.3225	0.0416667	12.9199	87.0801	81.25
F. avenaceum	FA3_SC	T. subterraneum	4	0.49	0.0541667	11.0544	88.9456	56.25
F. avenaceum	FA3_SC	T. subterraneum	4	0.53	0.0691667	13.0503	86.9497	53.125
F. avenaceum	FA4_SC	T. subterraneum	4	0.4025	0.0375	9.31677	90.6832	81.25
F. avenaceum	FA4_SC	T. subterraneum	4	0.3975	0.045	11.3208	88.6792	59.375
F. avenaceum	FA4_SC	T. subterraneum	4	0.575	0.0475	8.26087	91.7391	60.9375
F. avenaceum	FA5_SC	T. subterraneum	4	0.4275	0.0375	8.77193	91.2281	87.5
F. avenaceum	FA5_SC	T. subterraneum	4	0.28	0.035	12.5	87.5	87.5
F. avenaceum	FA5_SC	T. subterraneum	4	0.8625	0.0775	8.98551	91.0145	31.25
F. avenaceum	FA6_WW	T. aestivum	4	0.3825	0.04	10.4575	89.5425	53.125
F. avenaceum	FA6_WW	T. aestivum	4	0.3725	0.0375	10.0671	89.9329	81.25
F. avenaceum	FA6_WW	T. aestivum	4	0.365	0.0325	8.90411	91.0959	84.375
F. avenaceum	FA7_SC	T. subterraneum	4	0.425	0.0425	10	90	87.5
F. avenaceum	FA7_SC	T. subterraneum	4	0.3775	0.0375	9.93377	90.0662	84.375
F. avenaceum	FA7_SC	T. subterraneum	4	0.3275	0.0375	11.4504	88.5496	78.125
F. avenaceum	FA8_SC	T. subterraneum	4	0.0275	0.0125	45.4545	54.5455	100
F. avenaceum	FA8_SC	T. subterraneum	4	0.3275	0.04	12.2137	87.7863	68.75
F. avenaceum	FA8_SC	T. subterraneum	4	0.1575	0.0325	20.6349	79.3651	90.625
F. avenaceum	FA9_SC	T. subterraneum	4	0.2225	0.0275	12.3596	87.6404	90.625
F. avenaceum	FA9_SC	T. subterraneum	4	0.035	0.015	42.8571	57.1429	100
F. avenaceum	FA9_SC	T. subterraneum	4	0.0375	0.0175	46.6667	53.3333	100
F. avenaceum control	Non-inoculated control	Non-inoculated control	4	1.0775	0.0675	6.2645	93.7355	3.125
F. avenaceum control	Non-inoculated control	Non-inoculated control	4	0.9775	0.045	4.60358	95.3964	3.125
F. avenaceum control	Non-inoculated control	Non-inoculated control	4	1.1475	0.06	5.22876	94.7712	0
F. equseti	FEQ1_WW	T. aestivum	4	1.4825	0.151667	10.2305	89.7695	6.25
F. equseti	FEQ1_WW	T. aestivum	4	1.3025	0.126667	9.72489	90.2751	9.375
F. equseti	FEQ1_WW	T. aestivum	4	1.4075	0.129167	9.17703	90.823	10.9375
F. equseti	FEQ2_WV	V. villosa	4	1.3225	0.124167	9.38878	90.6112	9.375
F. equseti	FEQ2_WV	V. villosa	4	1.3875	0.124167	8.94895	91.0511	6.25
F. equseti	FEQ2_WV	V. villosa	4	1.765	0.159167	9.01794	90.9821	14.0625
F. equseti	FEQ3_WW	T. aestivum	4	1.4025	0.126667	9.03149	90.9685	12.5
F. equseti	FEQ3_WW	T. aestivum	4	1.23	0.111667	9.07859	90.9214	12.5
F. equseti	FEQ3_WW	T. aestivum	4	1.1075	0.101667	9.17983	90.8202	14.0625
F. equseti	FEQ4_WW	T. aestivum	4	1.235	0.109167	8.83941	91.1606	17.1875
F. equseti	FEQ4_WW	T. aestivum	4	1.3275	0.124167	9.35342	90.6466	18.75
F. equseti	FEQ4_WW	T. aestivum	4	1.51	0.151667	10.0442	89.9558	21.875
F. equseti Control	Non-inoculated control	Non-inoculated control	4	1.1225	0.0916667	8.1663	91.8337	9.375
F. equseti Control	Non-inoculated control	Non-inoculated control	4	1.3675	0.119167	8.7142	91.2858	15.625
F. equseti Control	Non-inoculated control	Non-inoculated control	4	1.4325	0.119167	8.31879	91.6812	6.25
F. oxysporum	FO1_P	P. sativum L.	4	0.805	0.0475	5.90062	94.0994	21.875
F. oxysporum	FO1_P	P. sativum L.	4	0.9425	0.0425	4.50928	95.4907	28.125
F. oxysporum	FO1_P	P. sativum L.	4	0.91	0.0525	5.76923	94.2308	18.75
F. oxysporum	FO10_WC	T. repens	4	0.9525	0.0625	6.56168	93.4383	37.5
F. oxysporum	FO10_WC	T. repens	4	0.935	0.0425	4.54545	95.4545	31.25
F. oxysporum	FO10_WC	T. repens	4	0.7425	0.0425	5.72391	94.2761	56.25
F. oxysporum	FO11_WC	T. repens	4	1.05	0.0475	4.52381	95.4762	37.5
F. oxysporum	FO11_WC	T. repens	3	0.753333	0.0166667	2.21239	97.7876	50
F. oxysporum	FO11_WC	T. repens	4	0.84	0.0425	5.05952	94.9405	37.5
F. oxysporum	FO12_SC	T. subterraneum	4	1.13	0.045	3.9823	96.0177	34.375
F. oxysporum	FO12_SC	T. subterraneum	4	0.9275	0.045	4.85175	95.1482	43.75
F. oxysporum	FO12_SC	T. subterraneum	4	0.6875	0.0225	3.27273	96.7273	46.875
F. oxysporum	FO13_WC	T. repens	4	0.8175	0.0375	4.58716	95.4128	43.75
F. oxysporum	FO13_WC	T. repens	4	0.9325	0.0425	4.55764	95.4424	37.5
F. oxysporum	FO13_WC	T. repens	4	0.8525	0.035	4.10557	95.8944	46.875
F. oxysporum	FO14_SC	T. subterraneum	3	0.876667	0.03	3.42205	96.5779	41.6667
F. oxysporum	FO14_SC	T. subterraneum	4	1.0375	0.055	5.3012	94.6988	40.625
F. oxysporum	FO14_SC	T. subterraneum	4	0.855	0.035	4.09357	95.9064	46.875
F. oxysporum	FO15_SC	T. subterraneum	3	0.75	0.0233333	3.11111	96.8889	41.6667
F. oxysporum	FO15_SC	T. subterraneum	4	0.65	0.025	3.84615	96.1538	56.25
F. oxysporum	FO15_SC	T. subterraneum	4	0.9325	0.0525	5.63003	94.37	46.875
F. oxysporum	FO16_WC	T. repens	4	0.7925	0.0325	4.10095	95.8991	46.875
F. oxysporum	FO16_WC	T. repens	4	0.795	0.0375	4.71698	95.283	50
F. oxysporum	FO16_WC	T. repens	3	1.03	0.0366667	3.55987	96.4401	58.3333
F. oxysporum	FO2_SC	T. subterraneum	4	0.7525	0.03	3.98671	96.0133	28.125
F. oxysporum	FO2_SC	T. subterraneum	3	1.10667	0.05	4.51807	95.4819	33.3333
F. oxysporum	FO2_SC	T. subterraneum	4	0.82	0.0375	4.57317	95.4268	25
F. oxysporum	FO3_WC	T. repens	4	0.97	0.0575	5.92784	94.0722	34.375
F. oxysporum	FO3_WC	T. repens	4	0.9625	0.04	4.15584	95.8442	37.5
F. oxysporum	FO3_WC	T. repens	4	0.7375	0.0275	3.72881	96.2712	31.25
F. oxysporum	FO4_SC	T. subterraneum	4	0.965	0.05	5.18135	94.8187	37.5
F. oxysporum	FO4_SC	T. subterraneum	4	1.0375	0.0575	5.54217	94.4578	31.25
F. oxysporum	FO4_SC	T. subterraneum	4	0.8725	0.0425	4.87106	95.1289	37.5
F. oxysporum	FO5_SC	T. subterraneum	4	1.125	0.065	5.77778	94.2222	28.125
F. oxysporum	FO5_SC	T. subterraneum	4	0.77	0.0375	4.87013	95.1299	40.625
F. oxysporum	FO5_SC	T. subterraneum	4	0.9575	0.045	4.69974	95.3003	37.5
F. oxysporum	FO6_SC	T. subterraneum	4	0.99	0.0575	5.80808	94.1919	46.875
F. oxysporum	FO6_SC	T. subterraneum	4	0.82	0.045	5.4878	94.5122	28.125
F. oxysporum	FO6_SC	T. subterraneum	4	0.6775	0.025	3.69004	96.31	37.5
F. oxysporum	FO7_SC	T. subterraneum	3	0.826667	0.0233333	2.82258	97.1774	37.5
F. oxysporum	FO7_SC	T. subterraneum	3	0.82	0.0233333	2.84553	97.1545	37.5
F. oxysporum	FO7_SC	T. subterraneum	4	0.725	0.0375	5.17241	94.8276	40.625
F. oxysporum	FO8_SC	T. subterraneum	4	0.72	0.0375	5.20833	94.7917	43.75
F. oxysporum	FO8_SC	T. subterraneum	4	0.63	0.0175	2.77778	97.2222	43.75
F. oxysporum	FO8_SC	T. subterraneum	4	0.7825	0.025	3.19489	96.8051	31.25
F. oxysporum	FO9_SC	T. subterraneum	3	0.886667	0.03	3.38346	96.6165	45.8333
F. oxysporum	FO9_SC	T. subterraneum	3	0.656667	0.0133333	2.03046	97.9695	33.3333
F. oxysporum	FO9_SC	T. subterraneum	4	0.735	0.025	3.40136	96.5986	43.75
F. oxysporum Control	Non-inoculated control	Non-inoculated control	4	1.0775	0.0675	6.2645	93.7355	3.125
F. oxysporum Control	Non-inoculated control	Non-inoculated control	4	0.9775	0.045	4.60358	95.3964	3.125
F. oxysporum Control	Non-inoculated control	Non-inoculated control	4	1.1475	0.06	5.22876	94.7712	0
F. solani	FS1_SC	T. subterraneum	4	1.1025	0.0925	8.39002	91.61	12.5
F. solani	FS1_SC	T. subterraneum	4	1.1075	0.095	8.57788	91.4221	14.0625
F. solani	FS1_SC	T. subterraneum	4	1.005	0.1	9.95025	90.0498	12.5
F. solani	FS10_SC	T. subterraneum	4	1.085	0.0575	5.29954	94.7005	28.125
F. solani	FS10_SC	T. subterraneum	4	0.9575	0.0525	5.48303	94.517	28.125
F. solani	FS10_SC	T. subterraneum	4	1.2925	0.0775	5.99613	94.0039	28.125
F. solani	FS11_SC	T. subterraneum	4	1.3	0.0725	5.57692	94.4231	23.4375
F. solani	FS11_SC	T. subterraneum	4	1.01	0.0475	4.70297	95.297	26.5625
F. solani	FS11_SC	T. subterraneum	4	0.9025	0.0375	4.15512	95.8449	34.375
F. solani	FS12_SC	T. subterraneum	4	0.9125	0.045	4.93151	95.0685	34.375
F. solani	FS12_SC	T. subterraneum	4	0.885	0.035	3.9548	96.0452	21.875
F. solani	FS12_SC	T. subterraneum	4	0.9675	0.05	5.16796	94.832	29.6875
F. solani	FS13_SC	T. subterraneum	4	1.035	0.08	7.72947	92.2705	25
F. solani	FS13_SC	T. subterraneum	4	1.13	0.09	7.9646	92.0354	25
F. solani	FS13_SC	T. subterraneum	4	0.84	0.07	8.33333	91.6667	35.9375
F. solani	FS14_SC	T. subterraneum	3	0.996667	0.05	5.01672	94.9833	31.25
F. solani	FS14_SC	T. subterraneum	4	0.9325	0.0475	5.09383	94.9062	25
F. solani	FS14_SC	T. subterraneum	4	1.255	0.0725	5.77689	94.2231	29.6875
F. solani	FS15_SC	T. subterraneum	4	1.1575	0.095	8.20734	91.7927	28.125
F. solani	FS15_SC	T. subterraneum	4	1.215	0.095	7.81893	92.1811	31.25
F. solani	FS15_SC	T. subterraneum	4	0.9925	0.0875	8.81612	91.1839	28.125
F. solani	FS16_SC	T. subterraneum	4	1.2575	0.065	5.16899	94.831	34.375
F. solani	FS16_SC	T. subterraneum	4	1.2875	0.075	5.82524	94.1748	28.125
F. solani	FS16_SC	T. subterraneum	3	0.98	0.0266667	2.72109	97.2789	33.3333
F. solani	FS17_SC	T. subterraneum	4	1.0025	0.0525	5.23691	94.7631	34.375
F. solani	FS17_SC	T. subterraneum	4	1.125	0.06	5.33333	94.6667	34.375
F. solani	FS17_SC	T. subterraneum	4	1.0675	0.0525	4.91803	95.082	34.375
F. solani	FS18_SC	T. subterraneum	4	1.1075	0.0975	8.80361	91.1964	31.25
F. solani	FS18_SC	T. subterraneum	3	1.08667	0.1	9.20245	90.7975	31.25
F. solani	FS18_SC	T. subterraneum	4	0.945	0.0875	9.25926	90.7407	42.1875
F. solani	FS19_SC	T. subterraneum	3	1.12667	0.09	7.98817	92.0118	43.75
F. solani	FS19_SC	T. subterraneum	4	1.085	0.0975	8.98618	91.0138	43.75
F. solani	FS19_SC	T. subterraneum	4	1.24	0.0975	7.8629	92.1371	42.1875
F. solani	FS2_SC	T. subterraneum	4	0.985	0.0925	9.39086	90.6091	18.75
F. solani	FS2_SC	T. subterraneum	4	1.085	0.1275	11.7512	88.2488	29.6875
F. solani	FS2_SC	T. subterraneum	4	0.885	0.1025	11.5819	88.4181	15.625
F. solani	FS20_SC	T. subterraneum	4	1	0.0825	8.25	91.75	40.625
F. solani	FS20_SC	T. subterraneum	4	1.005	0.08	7.9602	92.0398	50
F. solani	FS20_SC	T. subterraneum	4	1.0075	0.08	7.94045	92.0596	43.75
F. solani	FS21_SC	T. subterraneum	4	0.81	0.1	12.3457	87.6543	53.125
F. solani	FS21_SC	T. subterraneum	4	0.59	0.1	16.9492	83.0508	43.75
F. solani	FS21_SC	T. subterraneum	4	0.5475	0.1075	19.6347	80.3653	39.0625
F. solani	FS22_SC	T. subterraneum	4	1.04	0.065	6.25	93.75	59.375
F. solani	FS22_SC	T. subterraneum	3	1.03	0.0666667	6.47249	93.5275	54.1667
F. solani	FS22_SC	T. subterraneum	4	0.775	0.0325	4.19355	95.8065	46.875
F. solani	FS23_SC	T. subterraneum	4	0.9675	0.0825	8.52713	91.4729	46.875
F. solani	FS23_SC	T. subterraneum	3	1.51333	0.126667	8.37004	91.63	52.0833
F. solani	FS23_SC	T. subterraneum	4	0.75	0.06	8	92	71.875
F. solani	FS24_SC	T. subterraneum	4	0.815	0.0925	11.3497	88.6503	62.5
F. solani	FS24_SC	T. subterraneum	4	0.8025	0.095	11.838	88.162	56.25
F. solani	FS24_SC	T. subterraneum	4	0.685	0.0875	12.7737	87.2263	54.6875
F. solani	FS3_SC	T. subterraneum	4	0.9325	0.09	9.65147	90.3485	21.875
F. solani	FS3_SC	T. subterraneum	4	1.115	0.0975	8.74439	91.2556	18.75
F. solani	FS3_SC	T. subterraneum	4	1.0625	0.085	8	92	25
F. solani	FS4_SC	T. subterraneum	4	1.115	0.0975	8.74439	91.2556	25
F. solani	FS4_SC	T. subterraneum	4	0.9825	0.075	7.63359	92.3664	25
F. solani	FS4_SC	T. subterraneum	4	1.0725	0.1075	10.0233	89.9767	25
F. solani	FS5_SC	T. subterraneum	4	1.3275	0.1	7.53296	92.467	21.875
F. solani	FS5_SC	T. subterraneum	4	1.2725	0.105	8.25147	91.7485	23.4375
F. solani	FS5_SC	T. subterraneum	4	0.9275	0.0725	7.81671	92.1833	29.6875
F. solani	FS6_SC	T. subterraneum	4	1.1	0.0625	5.68182	94.3182	25
F. solani	FS6_SC	T. subterraneum	3	1.27333	0.0666667	5.2356	94.7644	16.6667
F. solani	FS6_SC	T. subterraneum	3	1.06	0.0366667	3.45912	96.5409	33.3333
F. solani	FS7_SC	T. subterraneum	3	1.11333	0.1	8.98204	91.018	20.8333
F. solani	FS7_SC	T. subterraneum	4	1.01	0.0875	8.66337	91.3366	29.6875
F. solani	FS7_SC	T. subterraneum	4	1.1675	0.1125	9.63597	90.364	25
F. solani	FS8_SC	T. subterraneum	4	1.0025	0.08	7.98005	92.02	25
F. solani	FS8_SC	T. subterraneum	4	0.9225	0.075	8.13008	91.8699	25
F. solani	FS8_SC	T. subterraneum	4	0.9175	0.0725	7.90191	92.0981	26.5625
F. solani	FS9_SC	T. subterraneum	4	0.895	0.09	10.0559	89.9441	26.5625
F. solani	FS9_SC	T. subterraneum	3	1.04333	0.106667	10.2236	89.7764	27.0833
F. solani	FS9_SC	T. subterraneum	4	1.15	0.0975	8.47826	91.5217	28.125
F. solani Control	Non-inoculated control	Non-inoculated control	4	1.0775	0.0675	6.2645	93.7355	3.125
F. solani Control	Non-inoculated control	Non-inoculated control	4	0.9775	0.045	4.60358	95.3964	3.125
F. solani Control	Non-inoculated control	Non-inoculated control	4	1.1475	0.06	5.22876	94.7712	0
F. solani f. sp. pisi	Control_fspisi	P. sativum L.	4	1.075	0.0875	8.13953	91.8605	42.1875
F. solani f. sp. pisi	Control_fspisi	P. sativum L.	4	1.0525	0.0875	8.31354	91.6865	56.25
F. solani f. sp. pisi	Control_fspisi	P. sativum L.	4	1.11	0.095	8.55856	91.4414	62.5
F. solani f. sp. pisi	Control_fspisi	P. sativum L.	4	1.0775	0.0575	5.33643	94.6636	40.625
F. solani f. sp. pisi	Control_fspisi	P. sativum L.	4	1.0825	0.06	5.54273	94.4573	43.75
F. solani f. sp. pisi	Control_fspisi	P. sativum L.	3	1.01	0.03	2.9703	97.0297	47.9167
F. tricinctum	FT1_WC	T. repens	4	1.2725	0.1075	8.44794	91.5521	21.875
F. tricinctum	FT1_WC	T. repens	4	1.0675	0.09	8.43091	91.5691	25
F. tricinctum	FT1_WC	T. repens	3	1.00333	0.1	9.96678	90.0332	25
F. tricinctum	FT2_WC	T. repens	4	0.945	0.0775	8.20106	91.7989	25
F. tricinctum	FT2_WC	T. repens	4	0.995	0.095	9.54774	90.4523	34.375
F. tricinctum	FT2_WC	T. repens	3	1.18333	0.103333	8.73239	91.2676	20.8333
F. tricinctum Control	Non-inoculated control	Non-inoculated control	4	1.0775	0.0675	6.2645	93.7355	3.125
F. tricinctum Control	Non-inoculated control	Non-inoculated control	4	0.9775	0.045	4.60358	95.3964	3.125
F. tricinctum Control	Non-inoculated control	Non-inoculated control	4	1.1475	0.06	5.22876	94.7712	0
